# Supplementary material for: Enteric Bacterial Pathogens in Children with Diarrhea in Niger: Diversity and Antimicrobial Resistance
Source: PLoS One. 2015 Mar 23;10(3):e0120275. doi: 10.1371/journal.pone.0120275 (PMC4370739; doi:10.1371/journal.pone.0120275)
Supplement: S1 Dataset — (XLS) [file pone.0120275.s001.xls]

## Sheet: Dataset
idunique	sex	age	agegr	district	precdis	distcsi	datecon	stool	blood	temp	fever	vom	perf	hospit	severity	vesikari	vesicat	rota	nut	disch1	disch2	death	bacterio	patho	gender1	amox1	amoxic1	cefotax1	ceftaz1	cefep1	imipe1	acnal1	cipro1	genta1	amikac1	cotrim1	ery1	tetra1	esbl1	gender2	amox2	amoxic2	cefotax2	ceftaz2	cefep2	imipe2	acnal2	cipro2	genta2
1/12	2	8	11	2		3	2010-04-12	7	0	38.4	2	1	0	1	1	17	2	0	1	1		0	1	0
100/1	2	3	5	1		2	2010-04-06	6	0	37.9	0	0	1	1	1	10	1	0	0	1		0	1	2
100/10	1	3	5	4		5	2010-07-14	7	0	36.1	0	0	0	0	1	9	1	0	0	1		0	1	0
100/11	2	9	11	4		5	2010-06-14	5	0	37.3	0	0	0	0	1	10	1	0	0	1		0	1	1	2	3	1	1	1	1	1	1	1	1	1	3	4	4	0	3	1	1	1	1	1	1	1	1	1
100/2	2	6	11	2		3	2010-04-20	9	0	37	0	1	0	0	1	17	2	1	1	1		0	1	1	2	3	1	1	1	1	1	1	1	1	1	3	4	4	0
100/3	2	31	35	2		3	2010-07-07	6	0	35.9	1	1	0	0	1	12	2	0	1	1		0	1	0
100/4	2	12	17	2		3	2010-04-22	8	0	37.2	0	1	0	1	1	17	2	1	0	1		0	1	0
100/7	1	5	5	3		4	2010-07-30	6	0	36.5	0	1	0	0	1	12	2	1	0	1		0	1	0
1000/1	2	6	11	1		2	2011-11-10	5	0	36.2	0	1	0	1	1	14	2	1	1	1		0	1	0
1000/4	2	25	35	2		3	2012-03-01	5	1	37.2	0	0	0	0	1	8	1	1	0	1		0	1	0
1000/8	2	13	17	4		5	2011-05-02	8	0	37.7	0	1	0	0	2	16	2	0	0	2	1	0	1	1	1	1	1	4	4	4	4	1	1	1	4	4	1	1	9
1000/9	2	10	11	4		5	2012-03-10	5	0	37	0	1	0	0	2	15	2	0	1	2	1	0	1	0
1001/1	1	6	11	2		2	2011-11-09	6	0	38	2	0	0	1	2	12	2	0	1	1		0	1	0
1001/9	1	7	11	4		5	2012-03-12	5	0	37	0	0	0	0	1	8	1	0	0	1		0	1	0
1002/2	1	25	35	2		3	2011-04-16	6	0	37	0	1	0	0	1	12	2	0	0	1		0	1	0
1002/4	2	10	11	2		3	2012-03-08	4	0	36.6	0	0	0	0	1	8	1	0	0	1		0	1	0
1003/9	2	11	11	4		5	2012-03-14	6	1	36.8	0	1	0	0	1	12	2	0	0	1		0	1	0
1004/4	1	11	11	2		3	2012-03-10	6	0	39.5	2	1	0	0	1	15	2	0	0	1		0	1	0
1004/8	1	7	11	4		5	2011-05-03	5	0	38.4	2	1	0	0	2	13	2	1	0	2	1	0	1	1	2	3	1	1	1	1	1	1	1	1	1	3	4	4	0
1004/9	2	13	17	4		5	2012-03-14	6	1	36.8	0	0	0	0	1	9	1	0	0	1		0	1	0
1005/4	2	10	11	2		3	2012-03-12	6	0	36.9	0	1	0	0	1	14	2	0	0	1		0	1	0
1006/1	1	15	17	2		2	2011-11-11	6	0	37.9	0	1	1	1	2	15	2	0	1	1		0	1	0
1006/2	2	13	17	2		3	2011-04-18	6	0	37.5	0	1	0	0	1	12	2	0	0	1		0	1	0
1006/4	2	10	11	2		3	2012-03-13	8	1	37.4	0	1	0	0	2	13	2	0	0	1		0	1	1	4	3	2	1	1	1	1	1	1	1	1	3	4	4	0
1006/8	2	11	11	4		5	2011-05-03	7	1	37.8	0	1	0	0	1	12	2	0	0	1		0	1	1	4	3	1	1	1	1	1	1	1	1	1	3	4	4	0
1006/9	1	8	11	4		5	2012-03-17	5	0	37	0	0	0	0	1	11	2	1	0	1		0	1	0
1007/1	2	8	11	1		2	2011-11-11	6	0	37.8	0	1	1	1	2	17	2	0	0	1		0	1	0
1007/4	2	6	11	2		3	2012-03-13	6	0	36.2	0	1	0	0	1	12	2	0	0	1		0	1	1	1	1	1	4	4	4	4	1	1	1	4	4	1	1	9
1007/8	2	7	11	4		5	2011-05-04	4	0	37	0	1	0	0	1	15	2	1	0	2	1	0	1	0
1007/9	1	15	17	4		5	2012-03-19	6	0	37	0	1	0	0	1	12	2	0	0	1		0	1	0
1008/1	2	13	17	1		2	2011-11-14	5	0	37	0	1	0	0	1	13	2	1	0	1		0	1	0
1008/4	1	6	11	2		3	2012-03-14	8	0	37.6	0	1	0	0	1	13	2	0	0	1		0	1	0
1009/1	1	9	11	4		2	2011-11-14	7	0	37.5	0	1	0	1	1	14	2	0	1	1		0	1	1	3	3	1	1	1	1	1	1	1	1	1	3	4	4	0
1009/4	1	8	11	2		3	2012-03-15	9	0	36.6	0	1	0	1	1	14	2	1	0	1		0	1	0
1009/9	2	8	11	4		5	2012-03-22	4	0	37.6	0	0	0	0	1	8	1	0	0	1		0	1	0
101/1	2	8	11	4		2	2010-04-07	8	0	38	2	1	1	1	2	15	2	1	0	1		0	1	1	2	3	2	1	1	1	1	1	1	1	1	3	4	4	0
101/11	1	14	17	4		5	2010-06-17	6	0	36.8	0	0	1	0	2	11	2	0	0	1		0	1	0
101/2	2	7	11	2		3	2010-04-21	7	0	39	2	1	0	0	1	19	2	1	0	2	4	1	1	1	1	1	1	4	4	4	4	1	1	1	4	4	1	1	9
101/3	1	14	17	2		3	2010-07-12	8	0	36.7	0	1	0	0	1	13	2	1	0	1		0	1	0
101/5	2	12	17	8	NIGERIA	4	2010-04-19	4	0	37.1	0	0	0	0	1	10	1	0	0	1		0	1	1	3	1	1	1	1	1	1	1	1	1	1	1	4	4	0	1	1	1	4	4	4	4	1	1	1
101/7	1	6	11	3		4	2010-08-03	4	0	36.8	0	1	0	0	2	13	2	1	0	1		0	1	1	2	3	2	1	1	1	1	1	1	1	1	1	4	4	0	1	1	1	4	4	4	4	1	1	1
101/9	1	23	23	4		5	2010-05-17	7	0	37.1	0	0	0	0	1	9	1	0	0	1		0	1	0
1010/4	1	10	11	2		3	2012-03-16	7	0	36.8	0	1	0		1	12	2	0	0	1		0	1	1	2	3	2	1	1	1	1	1	1	1	1	3	4	4	0
1010/8	1	7	11	4		5	2011-05-05	4	0	38.8	2	1	0	0	1	14	2	1	1	2	1	0	1	1	1	1	1	4	4	4	4	1	1	1	4	4	1	1	9
1010/9	2	20	23	4		5	2012-03-26	5	1	37	0	0	0	0	1	8	1	0	0	1		0	1	0
1011/1	1	9	11	1		2	2011-11-13	8	0	38.8	2	1	1	1	1	17	2	1	0	1		0	1	0
1011/4	1	12	17	2		3	2012-03-17	9	0	36.7	0	0	0	0	1	9	1	0	0	1		0	1	1	1	1	1	4	4	4	4	1	1	1	4	4	1	3	9
1011/9	2	12	17	4		5	2012-03-26	5	0	37	0	1	0	0	1	11	2	1	0	1		0	1	0
1012/1	1	23	23	1		2	2011-11-14	7	0	37.8	0	1	1	1	2	15	2	0	0	1		0	1	1	3	3	1	1	1	1	1	1	1	1	1	3	4	4	0
1012/9	1	16	17	4		5	2012-03-28	5	0	37	0	1	0	0	1	11	2	0	0	1		0	1	0
1013/4	1	22	23	2		3	2012-03-19	8	0	38.2	2	0	0	0	1	9	1	0	0	1		0	1	0
1013/8	1	13	17	4		5	2011-05-06	6	0	38.1	2	1	0	0	1	13	2	0	0	2	1	0	1	0
1013/9	1	12	17	4		5	2012-03-29	5	0	37.5	0	1	0	0	1	11	2	0	0	1		0	1	0
1014/9	1	12	17	4		5	2012-03-30	5	0	37	0	1	0	0	1	11	2	0	0	1		0	1	1	3	3	1	1	1	1	1	1	1	1	1	3	4	4	0
1015/8	2	4	5	4		5	2011-05-07	6	0	37.5	0	1	0	0	1	15	2	0	0	1		0	1	1	2	3	1	1	1	1	1	1	1	1	1	3	4	4	0
1015/9	1	8	11	4		5	2012-03-31	5	0	37	0	1	0	0	1	12	2	0	0	1		0	1	0
1016/1	2	2	5	1		2	2011-11-16	7	0	37.1	0	0	0		1	11	2	1	0	1		0	1	0
1016/8	1	8	11	4		5	2011-05-08	5	0	37.8	0	1	0	0	1	12	2	0	0	1		0	1	1	3	1	1	1	1	1	1	1	1	1	1	1	4	4	0
1017/1	2	17	17	2		2	2011-11-16	7	0	37.5	0	0	0	1	1	10	1	0	1	1		0	1	0
1017/2	2	5	5	2		3	2011-04-19	8	0	37.4	0	1	0	0	1	12	2	1	0	1		0	1	0
1017/8	1	6	11	4		5	2011-05-09	3	0	39.1	2	1	0	0	1	14	2	0	0	1		0	1	1	2	1	1	1	1	1	1	1	1	1	1	3	4	4	0
1018/4	2	8	11	2		3	2012-03-21	7	0	36.8	0	1	0	0	1	12	2	1	0	1		0	1	0
1019/1	1	5	5	2		2	2011-11-17	6	0	37.8	0	0	1	1	1	11	2	0	0	1		0	1	1	2	3	1	1	1	1	1	1	1	1	1	3	4	4	0	3	1	1	1	1	1	1	1	1	1
1019/4	1	7	11	2		3	2012-03-22	9	0	36.8	0	1	0	0	1	12	2	1	0	1		0	1	1	1	1	1	4	4	4	4	1	1	1	4	4	1	1	9
1019/8	2	9	11	4		5	2011-05-10	4	0	38.2	2	1	0	0	1	13	2	0	0	1		0	1	1	2	3	1	1	1	1	1	1	1	1	1	3	4	4	0
102/1	2	8	11	1		2	2010-04-08	10	0	38	2	0	1	1	2	12	2	1	0	1		0	1	0
102/10	2	11	11	4		5	2010-07-16	7	0	37.2	0	0	0	0	1	9	1	0	0	1		0	1	1	1														9
1020/1	2	8	11	1		2	2011-11-16	5	0	37.2	0	0	0	1	1	9	1	1	1	1		0	1	0
1020/4	1	6	11	2		3	2012-03-23	10	0	38.5	2	1	0	1	1	14	2	1	0	1		0	1	0
1021/2	2	11	11	2		3	2011-04-20	7	0	37.4	0	1	0	0	1	12	2	0	0	1		0	1	0
1022/1	2	8	11	2		2	2011-11-18	7	0	38.1	2	1	0	1	2	17	2	0	1	1		0	1	1	3	3	1	1	1	1	1	1	1	1	1	3	4	4	0
1022/4	1	12	17	2		3	2012-03-27	4	0	37.3	0	1	0	0	1	12	2	1	0	1		0	1	1	3	1	1	1	1	1	1	1	1	1	1	1	4	4	0
1022/8	2	4	5	5		5	2011-05-12	5	0	37.2	0	0	0	0	1	8	1	0	0	1		0	1	0
1023/1	2	4	5	1		2	2011-11-18	9	0	37.5	0	1	1	1	1	15	2	1	0	1		0	1	0
1023/4	2	12	17	2		3	2012-03-28	7	0	35.8	1	0	0	0	1	9	1	0	0	1		0	1	0
1023/8	1	13	17	4		5	2011-05-11	6	0	37.8	0	1	0	0	1	13	2	0	0	1		0	1	1	2	3	1	1	1	1	1	1	1	1	1	3	4	4	0
1024/1	1	7	11	1		2	2011-11-22	5	0	37	0	0	0	1	1	9	1	0	0	1		0	1	0
1024/4	2	8	11	2		3	2012-03-29	8	0	36.6	0	1	0	0	1	14	2	1	0	1		0	1	0
1025/1	1	10	11	1		2	2011-11-22	7	0	38	2	1	1	1	2	17	2	0	1	1		0	1	0
1026/1	2	18	23	1		2	2011-11-24	8	0	37.5	0	1	1	1	2	14	2	0	0	1		0	1	0
1026/2	2	17	17	2		3	2011-04-21	5	0	37.1	0	1	0	0	1	13	2	1	0	1		0	1	0
1027/1	1	5	5	1		2	2011-11-28	6	0	37	0	0	1	1	1	12	2	0	0	1		0	1	0
1027/8	2	10	11	4		5	2011-05-12	6	1	37	0	1	0	0	1	15	2	0	0	1		0	1	1	3	3	1	1	1	1	1	1	1	1	1	3	4	4	0
1028/8	1	10	11	4		5	2011-05-13	4	0	37.6	0	1	0	0	1	11	2	0	1	1		0	1	1	2	3	1	1	1	1	1	1	1	1	1	3	4	4	0
1029/1	1	6	11	2		2	2011-11-29	5	0	37.2	0	0	1	1	1	9	1	0	0	1		0	1	0
103/1	2	6	11	1		2	2010-04-08	5	0	37.5	0	1	1	1	1	14	2	0	0	1		0	1	1	2	3	2	1	1	1	1	1	1	1	1	3	4	4	0
103/10	1	16	17	4		5	2010-07-17	7	0	37	0	0	0	0	1	9	1	0	1	1		0	1	0
103/2	2	9	11	2		3	2010-04-22	8	0	36.9	0	1	0	0	1	13	2	0	0	2	4	1	1	1	4	3	2	1	1	1	1	1	1	1	1	3	4	4	0
103/5	2	6	11	3		4	2010-04-20	14	0	37.2	0	1	0	0	1	12	2	1	0	1		0	1	0
103/7	1	9	11	3		4	2010-08-04	5	0	36.5	0	1	0	0	1	12	2	0	1	2	1	0	1	0
103/8	1	12	17	4		5	2010-04-12	5	0	37.8	0	0	0	0	1	8	1	0	0	1		0	1	1	2	3	1	1	1	1	1	1	1	1	1	3	4	4	0
103/9	1	4	5	4		5	2010-05-18	8	0	37	0	0	0	0	1	9	1	0	0	1		0	1	1	1	1	1	4	4	4	4	1	1	1	4	4	1	1	9
1030/1	1	9	11	1		2	2011-11-30	5	0	36.5	0	1	0	1	1	15	2	1	1	1		0	1	0
1031/2	1	10	11	2		3	2011-04-22	4	0	36.7	0	1	0	0	1	10	1	0	0	1		0	1	0
1031/8	1	3	5	4		5	2011-05-15	5	0	39	2	0	0	0	2	12	2	0	0	2	1	0	1	0
1033/1	1	17	17	1		2	2011-12-02	7	0	35.7	1	1	1	1	1	15	2	0	0	1		0	1	0
1034/1	2	35	35	2		2	2011-12-02	3	0	36.3	0	0	1	1	2	10	1	0	1	1		0	1	0
1034/8	1	9	11	4		5	2011-05-16	6	0	37.3	0	1	0	0	1	15	2	0	0	1		0	1	0
1035/1	2	13	17	1		2	2011-12-03	8	0	35.1	1	1	0	1	1	17	2	0	1	1		0	1	0
1037/1	2	36	59	1		2	2011-12-05	4	0	35.8	1	1	1	1	1	13	2	0	0	1		0	1	0
1037/8	1	9	11	4		5	2011-05-17	5	0	37.8	0	1	0	0	1	12	2	0	0	1		0	1	0
1038/1	2	8	11	1		2	2011-12-04	7	0	37.8	0	1	1	1	1	14	2	0	0	1		0	1	0
1038/2	1	11	11	2		3	2011-04-22	5	0	37	0	1	0	1	1	13	2	1	0	1		0	1	0
1039/8	2	6	11	4		5	2011-05-18	4	0	38.1	2	1	0	0	1	13	2	0	0	1		0	1	1	2	3	1	1	1	1	1	1	1	1	1	3	4	4	0	3	1	1	1	1	1	1	1	1	1
104/10	1	7	11	4		5	2010-07-19	7	0	36.4	0	0	0	0	1	9	1	0	0	1		0	1	0
104/11	2	10	11	4		5	2010-06-21	6	0	37.3	0	0	0	0	1	9	1	0	0	1		0	1	0
104/3	1	15	17	8	NIGERIA	3	2010-07-15	4	0	36.9	0	1	0	0	1	14	2	0	0	1		0	1	0
104/4	1	7	11	2		3	2010-04-23	4	0	36.3	0	1	1	1	2	16	2	0	0	1		0	1	1	2	3	1	1	1	1	1	1	1	1	1	3	4	4	0	1
104/7	2	12	17	3		4	2010-08-05	4	0	36.4	0	1	0	0	1	11	2	0	0	1		0	1	1	1	3	1	4	4	4	4	1	1	1	4	4	1	1	9
104/8	2	10	11	4		5	2010-04-13	4	0	37.9	0	1	0	0	1	11	2	1	0	1		0	1	1	2	3	2	1	1	1	1	1	1	1	1	3	4	4	0
1040/2	2	11	11	2		3	2011-04-26	7	0	36.2	0	0	0	0	1	9	1	0	0	1		0	1	0
1042/1	2	10	11	1		2	2011-12-05	6	0	37.5	0	1	0	1	1	17	2	0	1	1		0	1	1	3	3	1	1	1	1	1	1	1	1	1	3	4	4	0
1042/8	1	21	23	4		5	2011-05-20	8	0	38.2	2	1	0	0	1	13	2	0	0	1		0	1	0
1043/1	1	8	11	1		2	2011-12-06	3	0	36.2	0	0	1	1	1	8	1	0	0	1		0	1	0
1044/1	2	29	35	5		2	2011-12-06	5	0	36	0	0	0	1	1	11	2	0	1	1		0	1	0
1044/2	2	8	11	2		3	2011-04-27	7	0	38.3	2	1	0	0	2	13	2	1	0	2	1	0	1	0
1044/8	2	11	11	4		5	2011-05-24	6	0	38.1	2	1	0	0	1	12	2	0	0	1		0	1	0
1045/8	1	9	11	4		5	2011-05-24	7	1	38.2	2	1	0	0	1	13	2	0	0	1		0	1	1	2	3	1	1	1	1	1	1	1	1	1	3	4	4	0	1	1	1	4	4	4	4	1	1	1
1046/1	2	14	17	8	NIGERIA	2	2011-12-10	4	0	37.9	0	1	1	1	1	16	2	0	1	1		0	1	1	2	3	2	1	1	1	1	1	1	1	1	3	4	4	0
1046/8	2	10	11	4		5	2011-05-24	5	1	39.1	2	1	0	0	1	15	2	0	0	2	1	0	1	1	4	3	1	1	1	1	1	1	1	1	1	3	4	4	0
1047/1	1	19	23	1		2	2011-12-11	6	0	38.1	2	1	1	1	2	15	2	1	0	1		0	1	0
1048/8	1	6	11	5		5	2011-05-26	7	1	38.1	2	1	0	0	1	15	2	0	0	1		0	1	1	4	3	1	1	1	1	1	1	1	1	1	3	4	4	0	1
1049/1	1	0	5	4		2	2011-12-11	3	0	36.7	0	1	0	1	1	13	2	0	0	1		0	1	0
105/1	2	3	5	1		2	2010-04-10	4	0	37.5	0	0	1	1	1	9	1	0	0	1		0	1	0
105/11	1	7	11	4		5	2010-06-28	5	0	36.5	0	0	0	0	1	8	1	0	0	1		0	1	1	4	3	1	1	1	1	1	1	1	1	1	3	4	4	0
105/2	1	8	11	2		3	2010-04-23	5	0	37	0	1	0	0	1	14	2	1	0	1		0	1	0
105/3	1	5	5	2		3	2010-07-16	7	0	36.7	0	0	0	0	1	9	1	0	0	1		0	1	0
105/7	1	13	17	3		4	2010-08-11	6	0	36.5	0	1	0	0	1	12	2	0	1	1		0	1	0
105/9	2	11	11	4		5	2010-05-19	7	0	38	2	0	0	0	1	9	1	0	0	1		0	1	1	4	1	1	1	1	1	1	1	1	1	1	3	4	4	0	1	1	1	4	4	4	4	1	1	1
1051/1	2	8	11	1		2	2011-12-14	5	0	38.2	2	0	0	1	1	11	2	0	1	1		0	1	1	3	3	1	1	1	1	1	1	1	1	1	3	1	1	0
1051/8	1	8	11	4		5	2011-05-27	5	0	37.6	0	1	0	0	1	13	2	0	0	1		0	1	1	2	3	1	1	1	1	1	1	1	1	1	3	4	4	0
1052/1	1	9	11	1		2	2011-12-13	3	0	37.9	0	0	0	1	1	10	1	1	1	1		0	1	0
1052/2	2	10	11	2		3	2011-04-28	8	0	37.3	0	1	0	0	2	17	2	0	0	2	1	0	1	1	3	3	1	1	1	1	1	1	1	1	1	3	4	4	0
1053/1	1	1	5	2		2	2011-12-15	4	0	36.2	0	0	0	1	1	9	1	0	0	1		0	1	0
1054/1	2	6	11	1		2	2011-12-15	5	0	36.7	0	0	1	1	1	10	1	0	0	1		0	1	0
1055/8	1	9	11	4		5	2011-05-29	5	0	38.3	2	0	0	0	1	8	1	0	1	2	1	0	1	1	2	1	1	1	1	1	1	1	1	1	1	3	4	4	0
1056/1	2	17	17	1		2	2011-12-18	6	1	37.7	0	0	0	1	2	12	2	0	1	4		1	1	0
1056/2	2	20	23	2		3	2011-04-29	8	0	37.2	0	0	0	0	1	9	1	0	0	1		0	1	1	3	1	1	1	1	1	1	1	1	1	1	1	4	4	0
1056/8	1	10	11	4		5	2011-05-30	5	0	37.3	0	1	0	0	1	13	2	0	0	1		0	1	1	2	3	1	1	1	1	1	1	1	1	1	3	4	4	0
1057/1	2	27	35	1		2	2011-12-21	4	0	37.1	0	1	1	1	1	12	2	0	0	1		0	1	1	2	3	1	1	1	1	1	1	1	1	1	3	4	4	0
1058/1	1	12	17	2		2	2011-12-21	6	0	36.5	0	1	1	1	2	16	2	0	1	4		1	1	1	3	3	1	1	1	1	1	1	1	1	1	3	4	4	0
1058/8	1	5	5	4		5	2011-05-31	5	0	38.2	2	1	0	0	1	13	2	0	0	1		0	1	1	2	3	1	1	1	1	1	1	1	1	1	3	4	4	0	1	1	1	4	4	4	4	1	1	1
1059/1	2	16	17	1		2	2011-12-23	5	0	36.5	0	1	0	1	1	16	2	0	1	1		0	1	1	3	3	1	1	1	1	1	1	1	1	1	3	4	4	0
1059/2	2	7	11	2		3	2011-04-30	4	0	36.8	0	0	0	0	1	9	1	0	0	1		0	1	0
106/1	2	8	11	2		2	2010-04-11	7	0	37.5	0	1	1	1	2	15	2	0	1	1		0	1	0
106/4	2	4	5	2		3	2010-04-26	5	0	37.4	0	1	0	0	1	14	2	0	0	1		0	1	1	2	3	2	1	1	1	1	1	1	1	1	3	4	4	0
106/5	1	3	5	3		4	2010-04-22	5	0	37.7	0	1	0	0	1	11	2	0	0	1		0	1	1	2	3	2	1	1	1	1	1	1	1	1	3	4	4	0
106/7	1	21	23	3		4	2010-08-18	4	0	38.2	2	1	0	0	2	13	2	0	1	2	1	0	1	1	4	3	2	1	1	1	1	1	1	1	1	3	4	4	0
1060/1	2	27	35	1		2	2011-12-23	6	1	38.2	2	1	0	1	1	14	2	0	1	1		0	1	1	3	3	1	1	1	1	1	1	1	1	1	3	3	3	0
1060/2	1	6	11	2		3	2011-05-02	4	0	37.8	0	1	0	0	1	15	2	0	0	1		0	1	0
1062/1	1	8	11	1		2	2011-12-23	6	0	36.2	0	1	0	1	1	18	2	0	1	1		0	1	0
1062/8	1	8	11	4		5	2011-06-01	6	1	37.9	0	0	0	0	1	9	1	0	0	1		0	1	0
1063/1	2	24	35	1		2	2011-12-26	5	0	38.7	2	0	0	1	1	12	2	0	1	1		0	1	0
1063/2	2	6	11	2		3	2011-05-03	5	0	36.8	0	0	0	0	1	8	1	0	0	1		0	1	0
1064/1	2	12	17	1		2	2011-12-29	5	0	38.9	2	0	1	1	1	10	1	0	0	1		0	1	0
1064/2	2	10	11	2		3	2011-05-04	7	0	38.5	2	1	0	0	1	15	2	1	0	1		0	1	0
1064/8	1	7	11	4		5	2011-06-02	6	0	38.6	2	1	0	0	2	16	2	0	0	2	1	0	1	0
1065/1	2	24	35	6		2	2011-12-29	2	0	39.1	2	0	1	1	1	10	1	0	0	1		0	1	0
1065/8	1	21	23	4		5	2011-06-03	7	1	38.5	2	1	0	0	2	14	2	0	1	2	1	0	1	0
1066/1	1	5	5	8	NIGERIA	2	2011-12-28	5	0	37.2	0	0	0	1	2	11	2	0	1	1		0	1	0
1066/8	1	11	11	4		5	2011-06-03	7	1	40.1	2	0	0	0	2	12	2	0	0	2	1	0	1	1	3	3	1	1	1	1	1	1	1	1	1	3	4	4	0
1067/1	1	12	17	1		2	2012-01-01	5	0	38.7	2	1	0	1	1	14	2	0	0	1		0	1	0
1067/2	1	7	11	2		3	2011-05-05	7	0	38.1	2	1	0	0	1	16	2	1	0	1		0	1	0
1067/8	2	5	5	4		5	2011-06-04	6	0	38.8	2	1	0	0	2	16	2	0	0	2	1	0	1	0
1068/1	2	23	23	1		2	2012-01-01	4	0	37.9	0	0	1	1	1	11	2	1	0	1		0	1	0
1069/2	2	10	11	2		3	2011-05-06	6	0	38	2	1	0	0	1	14	2	0	0	1		0	1	0
107/1	2	21	23	1		2	2010-04-13	9	0	38	2	0	1	1	2	12	2	0	0	1		0	1	1	4	3	1	1	1	1	1	1	1	1	1	3	4	4	0
107/10	2	21	23	4		5	2010-07-20	7	0	36.2	0	0	0	0	1	9	1	0	0	1		0	1	0
107/3	1	20	23	8	NIGERIA	3	2010-07-19	5	0	37.5	0	1	0	0	1	12	2	0	1	1		0	1	0
107/4	2	5	5	2		3	2010-04-27	5	0	37.4	0	0	0	0	1	8	1	0	0	1		0	1	1	2	3	1	1	1	1	1	1	1	1	1	3	4	4	0
107/7	2	24	35	3		4	2010-08-19	3	0	38.1	2	1	0	0	1	12	2	0	0	1		0	1	0
1070/1	1	4	5	1		2	2012-01-02	5	0	36.5	0	1	0	1	1	16	2	0	0	1		0	1	0
1070/8	2	24	35	4		5	2011-06-06	8	0	37.6	0	1	0	0	1	12	2	0	0	1		0	1	0
1071/8	1	8	11	4		5	2011-06-07	5	0	38.5	2	1	0	0	1	13	2	0	0	1		0	1	1	2	1	1	1	1	1	1	1	1	1	1	3	4	4	0
1072/8	1	9	11	4		5	2011-06-08	7	1	37.9	0	1	0	0	2	17	2	0	0	2	1	0	1	1	4	3	1	1	1	1	1	1	1	1	1	3	4	4	0
1073/1	2	14	17	1		2	2012-01-05	6	0	37.1	0	0	0	1	1	12	2	0	1	1		0	1	0
1073/8	1	12	17	4		5	2011-06-09	5	0	37.2	0	1	0	0	1	13	2	0	0	1		0	1	1	2	1	1	1	1	1	1	1	1	1	1	3	4	4	0
1074/1	2	8	11	1		2	2012-01-09	7	0	38.3	2	0	1	1	1	12	2	0	0	1		0	1	0
1074/8	1	7	11	4		5	2011-06-10	5	0	37.3	0	1	0	0	1	14	2	0	0	1		0	1	0
1075/1	1	1	5	1		2	2012-01-11	8	0	36	0	0	0	1	1	10	1	1	0	1		0	1	0
1076/1	2	22	23	1		2	2012-01-15	7	0	36.8	0	0	0	1	1	10	1	0	1	4		1	1	0
1076/2	2	11	11	2		3	2011-05-07	4	0	38.7	2	1	0	0	1	13	2	0	0	1		0	1	0
1076/8	1	9	11	4		5	2011-06-11	5	0	36.6	0	1	0	0	2	13	2	0	1	2	1	0	1	1	2	3	1	1	1	1	1	1	1	1	1	3	4	4	0
1077/1	1	21	23	2		2	2012-01-18	8	1	35.7	1	0	0	1	1	10	1	0	1	1		0	1	1	4	3	3	1	1	1	1	1	1	1	1	3	4	4	0
1078/1	2	23	23	4		2	2012-01-20	7	0	37.5	0	0	1	1	2	10	1	0	1	1		0	1	0
1078/2	1	9	11	2		3	2011-05-09	8	0	39.1	2	1	0	0	1	16	2	0	0	2	3	0	1	1	4	3	1	1	1	1	1	1	1	1	1	3	4	4	0
1078/8	2	9	11	4		5	2011-06-15	4	0	37.6	0	0	0	0	1	8	1	1	0	1		0	1	0
1079/1	1	3	5	1		2	2012-01-24	6	0	37.1	0	0	1	1	1	10	1	1	0	1		0	1	0
1079/8	1	8	11	4		5	2011-06-17	7	1	37.7	0	1	0	0	1	12	2	0	0	1		0	1	1	4	3	1	1	1	1	1	1	1	1	1	3	4	4	0
108/5	2	12	17	3		4	2010-04-23	6	0	39.9	2	0	0	0	1	11	2	0	0	1		0	1	0
108/7	1	20	23	3		4	2010-08-26	6	0	36.3	0	1	0	0	1	13	2	0	0	1		0	1	0
108/8	1	20	23	4		5	2010-04-14	7	0	37.8	0	1	0	0	1	13	2	0	1	1		0	1	0
108/9	2	24	35	4		5	2010-05-20	6	0	37	0	0	0	0	1	10	1	0	0	1		0	1	0
1080/1	2	7	11	1		2	2012-01-25	4	0	38.2	2	1	0	1	1	13	2	1	0	1		0	1	1	3	3	1	1	1	1	1	1	1	3	3	3	4	4	0
1080/8	1	8	11	4		5	2011-06-19	4	0	37.2	0	1	0	0	2	12	2	0	1	2	1	0	1	1	2	3	1	1	1	1	1	1	1	1	1	3	4	4	0	1	1	1	4	4	4	4	1	1	1
1081/1	2	4	5	1		2	2012-01-28	4	0	36.7	0	1	0	0	1	14	2	1	0	1		0	1	0
1082/1	1	3	5	1		2	2012-01-29	3	0	36.7	0	0	0	1	2	8	1	0	0	1		0	1	0
1082/8	1	10	11	4		5	2011-06-20	5	0	38.7	2	1	0	0	1	14	2	0	0	1		0	1	1	3	1	1	1	1	1	1	1	1	1	1	1	4	4	0
1083/1	2	6	11	1		2	2012-01-28	5	0	37.2	0	1	1	1	2	15	2	1	0	1		0	1	0
1083/8	1	8	11	4		5	2011-06-22	4	0	36	0	0	0	0	2	8	1	0	1	2	1	0	1	0
1084/1	1	0	5	3		2	2012-01-29	4	0	38.2	2	0	0	1	1	9	1	0	0	1		0	1	0
1084/2	1	7	11	2		3	2011-05-10	5	0	36.8	0	0	0	0	1	8	1	0	1	2	1	0	1	1	2	3	2	1	1	1	1	1	1	1	1	3	4	4	0
1085/1	1	3	5	1		2	2012-01-30	6	0	38.2	2	1	1	1	2	17	2	0	0	1		0	1	0
1085/8	1	10	11	5		5	2011-06-23	4	0	37.6	0	1	0	0	1	12	2	0	0	1		0	1	0
1086/1	1	3	5	1		2	2012-01-30	5	0	37.7	0	0	1	1	2	9	1	1	0	1		0	1	0
1086/8	1	10	11	5		5	2011-06-24	5	0	36.7	0	0	0	0	1	8	1	0	0	2	1	0	1	1	2	1	1	1	1	1	1	1	1	1	1	3	4	4	0	1
1088/1	1	9	11	4		2	2012-02-04	4	0	37.5	0	0	0	1	2	9	1	1	1	4		1	1	1	3	1	1	1	1	1	1	1	1	1	1	1	3	3	0
1089/8	1	7	11	8	KORNAKA	5	2011-06-26	5	0	40.4	2	1	0	0	2	18	2	0	0	2	4	1	1	1	4	3	1	1	1	1	1	1	1	1	1	3	4	4	0	2	1	1	1	1	1	1	1	1	1
109/1	1	7	11	1		2	2010-04-13	6	0	37.5	0	1	1	1	1	15	2	1	0	1		0	1	0
109/10	1	16	17	4		5	2010-07-21	5	0	37.1	0	1	0	0	1	11	2	0	0	1		0	1	0
109/11	2	10	11	4		5	2010-06-29	5	0	37.3	0	1	0	0	1	11	2	0	0	1		0	1	0
109/2	2	7	11	2		3	2010-04-26	6	0	37.6	0	1	0	0	2	16	2	0	1	2	4	1	1	1	2	3	2	1	1	1	1	1	1	1	1	3	4	4	0
109/3	1	4	5	2		3	2010-07-24	5	0	36.6	0	1	0	0	2	12	2	0	0	1		0	1	1	2	1	1	1	1	1	1	1	1	1	1	3	4	4	0
109/4	1	7	11	2		3	2010-04-28	5	0	37	0	1	0	0	1	13	2	0	0	1		0	1	0
109/5	2	9	11	3		4	2010-04-26	5	0	38.2	2	1	0	0	1	12	2	1	0	1		0	1	0
1090/1	2	13	17	1		2	2012-02-04	5	0	38.1	2	1	1	1	1	13	2	1	1	1		0	1	0
1090/8	2	9	11	4		5	2011-06-27	5	1	38	2	0	0	0	1	8	1	0	0	1		0	1	1	4	3	1	1	1	1	1	1	1	1	1	3	4	4	0
1091/1	1	8	11	2		2	2012-02-04	7	0	37.7	0	0	0	1	2	12	2	0	1	1		0	1	0
1091/8	1	13	17	4		5	2011-06-28	6	0	37.8	0	0	0	0	1	9	1	0	0	1		0	1	0
1092/1	1	24	35	1		2	2012-02-07	4	0	36.2	0	0	0	1	1	11	2	0	0	1		0	1	0
1092/8	1	36	59	4		5	2011-06-29	8	0	36.3	0	1	0	0	2	13	2	0	0	2	1	0	1	0
1093/1	2	2	5	1		2	2012-02-06	6	1	37.9	0	0	0	1	1	12	2	1	0	1		0	1	0
1093/8	2	10	11	4		5	2011-06-30	5	0	36.7	0	0	0	0	1	8	1	0	0	1		0	1	0
1094/1	2	26	35	1		2	2012-02-06	3	0	37.2	0	0	0	1	1	8	1	0	1	1		0	1	0
1094/2	1	12	17	2		3	2011-05-11	8	0	37.4	0	1	0	0	1	14	2	0	0	1		0	1	0
1095/1	1	6	11	4		2	2012-02-07	6	0	37.7	0	1	1	1	2	17	2	0	0	1		0	1	1	2	1	1	1	1	1	1	1	1	1	1	3	4	4	0
1096/2	1	8	11	2		3	2011-05-12	8	0	36.9	0	0	0	0	1	11	2	0	0	1		0	1	0
1097/1	1	16	17	1		2	2012-02-08	4	0	36.7	0	0	0	1	1	9	1	0	1	1		0	1	0
1097/8	1	19	23	4		5	2011-07-04	5	1	37.1	0	1	0	0	2	11	2	0	1	2	1	0	1	1	4	3	1	1	1	1	1	1	1	1	1	3	4	4	0
1098/1	1	15	17	1		2	2012-02-12	7	0	39.7	2	1	1	1	1	17	2	1	0	1		0	1	0
1098/8	2	7	11	4		5	2011-07-05	5	0	36.5	0	1	0	0	1	13	2	0	0	1		0	1	0
1099/1	1	11	11	1		2	2012-02-12	5	0	36.5	0	1	1	1	1	14	2	1	0	1		0	1	0
1099/8	1	7	11	4		5	2011-07-06	5	0	37.2	0	1	0	0	1	11	2	0	0	1		0	1	1	1	1	1	4	4	4	4	1	1	1	4	4	1	1	9
110/1	2	5	5	2		2	2010-04-13	8	0	37.2	0	1	1	1	1	17	2	0	0	1		0	1	2
110/3	2	4	5	2		3	2010-07-27	8	0	36.5	0	0	0	0	1	11	2	0	0	1		0	1	0
110/8	2	10	11	4		5	2010-04-15	7	0	37.9	0	1	0	0	2	15	2	0	1	2	1	0	1	0
1100/1	1	7	11	2		2	2012-02-14	7	0	37.2	0	0	0	1	2	12	2	0	1	1		0	1	0
1100/2	2	4	5	2		3	2011-05-13	7	0	36.4	0	0	0	0	1	9	1	0	0	1		0	1	0
1100/8	1	10	11	4		5	2011-07-10	9	0	39	2	0	0	0	1	11	2	0	0	1		0	1	0
1101/1	1	17	17	1		2	2012-02-14	4	0	37.2	0	0	0	1	1	9	1	0	0	1		0	1	1	1	1	1	4	4	4	4	1	1	1	4	4	1	1	9
1103/1	1	2	5	1		2	2012-02-16	5	0	38.1	2	0	0	1	1	9	1	0	0	1		0	1	0
1103/2	2	8	11	2		3	2011-05-16	6	0	36.4	0	1	0	0	1	14	2	0	0	1		0	1	0
1104/8	1	12	17	4		5	2011-07-11	5	0	36.6	0	1	0	0	2	13	2	0	0	2	1	0	1	2
1107/1	2	0	5	1		2	2012-02-19	8	0	37.7	0	0	1	1	2	10	1	0	0	1		0	1	2
1107/8	2	8	11	4		5	2011-07-12	5	0	36.4	0	1	0	0	2	13	2	0	0	2	3	0	1	0
1108/1	1	1	5	1		2	2012-02-21	5	0	36.6	0	1	0	1	1	14	2	0	0	1		0	1	0
1108/2	1	20	23	2		3	2011-05-17	7	0	36.8	0	0	0	0	1	11	2	0	0	1		0	1	0
1109/1	2	4	5	1		2	2012-02-25	6	0	38.2	2	0	0	1	2	12	2	0	1	1		0	1	0
111/2	2	11	11	2		3	2010-04-27	9	0	37.7	0	1	0	0	1	12	2	0	0	1		0	1	0
111/4	2	9	11	2		3	2010-04-29	6	0	37.5	0	0	0	0	1	9	1	0	0	1		0	1	0
111/5	2	10	11	3		4	2010-04-27	8	0	37.4	0	0	0	0	1	9	1	0	0	1		0	1	1	4	1	1	1	1	1	1	1	1	1	1	3	4	4	0
1110/1	2	1	5	1		2	2012-02-24	5	0	36	0	0	0	1	2	9	1	0	1	1		0	1	1	2	3	1	1	1	1	1	1	1	1	1	3	4	4	0
1110/8	1	3	5	4		5	2011-07-13	5	0	38.5	2	1	0	0	1	14	2	1	0	2	1	0	1	0
1111/1	1	12	17	1		2	2012-02-26	7	0	37.6	0	1	0	1	1	14	2	0	0	1		0	1	1	4	3	3	1	1	1	1	1		1	1	3			0
1112/1	1	6	11	1		2	2012-02-27	7	0	36.5	0	0	0	1	1	10	1	0	0	1		0	1	0
1112/2	2	10	11	2		3	2011-05-18	8	1	38.4	2	0	0	0	1	9	1	0	0	1		0	1	1	4	3	1	1	1	1	1	1	1	1	1	3	4	4	0
1112/8	2	9	11	4		5	2011-07-15	4	0	36.8	0	0	0	0	1	8	1	0	0	1		0	1	0
1113/1	2	6	11	1		2	2012-02-29	9	0	37.2	0	0	1	1	1	10	1	1	0	4		1	1	0
1113/2	1	13	17	2		3	2011-05-19	7	0	38.1	2	0	0	0	1	9	1	0	0	1		0	1	1	1	1	1	4	4	4	4	1	1	1	4	4	1	3	9
1113/8	2	14	17	4		5	2011-07-15	4	1	37.1	0	0	0	0	1	8	1	0	0	1		0	1	0
1114/8	2	14	17	4		5	2011-07-17	6	0	36.8	0	0	0	0	1	9	1	1	1	1		0	1	1	2	3	1	1	1	1	1	1	1	1	1	3	4	4	0
1116/1	2	0	5	1		2	2012-03-01	6	0	37.3	0	0	0	1	1	10	1	1	0	1		0	1	0
1116/8	1	10	11	4		5	2011-07-18	3	0	37.6	0	0	0	0	1	7	1	0	0	1		0	1	1	1	3	1	4	4	4	4	1	1	1	4	4	1	1	9
1117/1	1	9	11	1		2	2012-03-03	5	0	37.1	0	0	1	1	1	9	1	0	0	1		0	1	0
1118/1	1	2	5	1		2	2012-03-05	8	0	36.7	0	0	0	1	1	10	1	0	0	1		0	1	0
1118/2	2	9	11	2		3	2011-05-20	4	0	36.7	0	1	0	0	1	11	2	0	0	1		0	1	0
1119/1	1	10	11	1		2	2012-03-05	7	0	36.5	0	0	1	1	1	10	1	0	0	1		0	1	1	2	3	1	1	1	1	1	1		1	1	3
112/1	2	3	5	2		2	2010-04-14	8	0	37.8	0	0	1	1	2	10	1	0	1	1		0	1	0
112/10	2	13	17	4		5	2010-07-22	8	0	36.2	0	0	0	0	1	11	2	0	0	1		0	1	1	3	1	1	1	1	1	1	1	1	1	1	1	4	4	0
112/11	1	11	11	4		5	2010-07-05	4	0	36.7	0	1	0	0	1	14	2	0	0	1		0	1	0
112/3	1	15	17	2		3	2010-07-29	5	0	37.3	0	1	0	0	1	12	2	1	1	1		0	1	0
112/5	1	9	11	3		4	2010-08-02	6	0	36.8	0	1	0	0	1	14	2	0	0	1		0	1	0
112/9	2	10	11	4		5	2010-05-21	5	0	38.5	2	1	0	0	1	14	2	1	0	1		0	1	1	1	1	1	4	4	4	4	1	1	1	4	4	3	1	9
1120/1	2	13	17	1		2	2012-03-05	7	0	36.7	0	1	1	1	1	15	2	1	0	1		0	1	0
1120/8	1	24	35	4		5	2011-07-19	4	0	36.7	0	0	0	0	1	8	1	0	0	1		0	1	0
1121/1	1	24	35	1		2	2012-03-05	8	0	36.9	0	1	0	1	1	16	2	1	1	4		1	1	0
1122/1	2	24	35	1		2	2012-03-07	6	0	37.6	0	0	0	1	1	10	1	0	0	1		0	1	0
1123/1	2	8	11	4		2	2012-03-07	5	0	36.7	0	0	0	1	1	9	1	1	1	1		0	1	0
1124/1	2	8	11	1		2	2012-03-08	7	0	36.9	0	1	1	1	1	16	2	1	0	1		0	1	0
1124/8	2	7	11	4		5	2011-07-21	5	0	37.6	0	0	0	0	1	8	1	0	1	2	1	0	1	0
1125/1	1	9	11	1		2	2012-03-07	5	0	36.3	0	0	1	1	1	9	1	0	0	1		0	1	0
1125/8	1	11	11	4		5	2011-07-23	7	1	38.4	2	1	0	0	2	11	2	0	1	2	1	0	1	0
1126/8	2	7	11	4		5	2011-07-23	6	0	37.6	0	1	0	0	2	12	2	0	0	2	1	0	1	0
1127/1	2	0	5	1		2	2012-03-08	8	0	36.7	0	1	1	1	1	13	2	1	0	1		0	1	0
1127/8	1	12	17	4		5	2011-07-24	5	0	38.6	2	1	0	0	1	14	2	0	0	1		0	1	1	1	1	1	4	4	4	4	1	1	1	4	4	1	1	9
1128/8	1	7	11	4		5	2011-07-24	4	1	37.6	0	1	0	0	1	13	2	0	0	1		0	1	1	2	3	1	1	1	1	1	1	1	1	1	3	4	4	0	4	3	1	1	1	1	1	1	1	1
113/10	1	10	11	4		5	2010-07-26	8	0	37.1	0	1	0	0	1	16	2	0	0	1		0	1	0
113/3	2	12	17	2		3	2010-08-02	8	0	37.2	0	1	0	0	1	15	2	0	0	1		0	1	0
113/7	2	9	11	3		4	2010-09-13	7	0	37.8	0	0	0	0	1	9	1	0	0	1		0	1	0
113/8	1	17	17	4		5	2010-04-16	4	0	39.5	2	1	0	0	1	16	2	0	0	1		0	1	0
1130/2	1	6	11	2		3	2011-05-23	6	0	37	0	0	0	0	1	10	1	0	0	1		0	1	0
1131/8	1	11	11	4		5	2011-07-25	5	0	38.4	2	1	0	0	1	12	2	0	0	1		0	1	1	1	1	1	4	4	4	4	1	1	1	4	4	1	1	9
1132/2	2	9	11	2		3	2011-05-24	5	0	38	2	0	0	0	1	8	1	0	1	2	1	0	1	1	1	1	1	4	4	4	4	1	1	1	4	4	1	1	9
1132/8	1	11	11	4		5	2011-07-26	7	0	37.4	0	1	0	0	2	15	2	0	0	2	1	0	1	0
1133/1	1	19	23	1		2	2012-03-15	4	0	36.2	0	1	0	1	1	16	2	0	1	1		0	1	0
1133/2	1	6	11	2		3	2011-05-25	8	0	36.6	0	1	0	0	1	15	2	1	0	1		0	1	1	1	3	1	4	4	4	4	1	1	1	4	4	1	1	9
1133/8	1	9	11	4		5	2011-07-26	4	1	37.9	0	1	0	0	1	12	2	0	0	1		0	1	1	4	3	1	1	1	1	1	1	1	1	1	3	4	4	0
1134/1	2	24	35	1		2	2012-03-15	4	0	37.9	0	0	0	1	1	9	1	0	1	4		1	1	0
1134/8	1	8	11	4		5	2011-07-27	4	0	38.4	2	1	0	0	1	13	2	0	0	1		0	1	1	1	1	1	4	4	4	4	1	1	1	4	4	1	1	9
1135/1	1	24	35	4		2	2012-03-16	6	1	38	2	1	0	1	1	14	2	0	1	1		0	1	0
1135/2	1	4	5	2		3	2011-05-26	6	0	36.4	0	1	0	0	1	13	2	0	0	1		0	1	1	2	3	1	1	1	1	1	1	1	1	1	3	4	4	0	1	1	1	4	4	4	4	1	1	1
1135/8	1	22	23	4		5	2011-07-28	4	0	38.6	2	1	0	0	1	14	2	0	1	1		0	1	0
1136/1	2	8	11	1		2	2012-03-19	6	0	37	0	0	1	1	1	10	1	1	0	1		0	1	0
1136/8	1	9	11	4		5	2011-07-31	6	0	37.2	0	1	0	0	1	16	2	0	0	1		0	1	0
1137/1	1	13	17	4		2	2012-03-20	4	0	37.7	0	0	1	1	1	9	1	0	0	1		0	1	0
1137/2	1	11	11	2		3	2011-05-26	7	1	37.2	0	0	0	0	1	9	1	0	0	1		0	1	1	4	3	1	1	1	1	1	1	1	1	1	3	4	4	0
1138/2	2	6	11	2		3	2011-05-27	5	0	37	0	1	0	0	1	14	2	0	0	1		0	1	0
1139/1	2	9	11	1		2	2012-03-19	4	0	36.1	0	0	1	1	1	11	2	1	0	1		0	1	0
114/1	2	7	11	1		2	2010-04-14	9	0	37.2	0	1	1	1	1	17	2	1	0	1		0	1	1	3	3	3	3	3	3	1	3	3	1	1	3	4	4	1	4	3	2	1	1	1	1	1	1	1
114/2	1	5	5	2		3	2010-04-28	7	0	36.3	0	1	0	0	1	12	2	0	0	1		0	1	1	2	3	2	1	1	1	1	1	1	1	1	3	4	4	0	3	1	1	1	1	1	1	1	1	1
114/4	2	13	17	2		3	2010-05-03	5	0	36.4	0	1	0	0	1	12	2	0	0	1		0	1	1	1
114/7	2	2	5	3		4	2010-09-14	8	0	37.9	0	1	0	0	1	13	2	0	0	1		0	1	0
114/9	1	5	5	4		5	2010-05-25	6	0	36.7	0	0	0	0	1	9	1	1	0	1		0	1	0
1142/2	2	6	11	2		3	2011-05-30	7	0	36.3	0	1	0	0	1	13	2	1	0	1		0	1	0
1143/1	1	10	11	6		2	2012-03-27	4	0	38.2	2	1	0	1	2	13	2	1	1	1		0	1	0
1144/1	1	6	11	1		2	2012-03-28	5	0	37.7	0	0	1	1	1	9	1	0	0	1		0	1	1	2	3	1	1	1	1	1	1	1	1	1	3	4	4	0
1145/8	2	8	11	4		5	2011-08-01	3	0	38.4	2	1	0	0	1	9	1	0	0	1		0	1	0
1146/2	2	7	11	2		3	2011-05-31	6	0	37.5	0	1	0	0	1	15	2	0	0	1		0	1	1	2	1	1	1	1	1	1	1	1	1	1	3	4	4	0
1146/8	2	16	17	4		5	2011-08-04	6	0	38.8	2	1	0	0	1	15	2	0	0	1		0	1	1	1	3	1	4	4	4	4	1	1	1	4	4	1	1	9
1147/2	1	5	5	2		3	2011-06-01	4	0	37.8	0	1	0	0	1	13	2	0	0	1		0	1	1	3	1	1	1	1	1	1	1	1	1	1	1	4	4	0
1148/8	2	11	11	4		5	2011-08-06	4	0	36.5	0	1	0	0	1	12	2	0	0	1		0	1	0
1149/8	1	7	11	4		5	2011-08-06	5	1	36.6	0	1	0	0	1	14	2	0	0	1		0	1	0
115/1	1	6	11	1		2	2010-04-15	10	0	38	2	0	1	1	2	12	2	0	0	1		0	1	1	2	3	1	1	1	1	1	1	1	1	1	3	4	4	0
115/10	1	14	17	4		5	2010-07-27	9	0	37.9	0	1	0	0	1	13	2	0	0	1		0	1	0
115/11	2	10	11	4		5	2010-07-12	8	0	38.1	2	1	0	0	1	14	2	0	1	2	1	0	1	1	1	1	1	4	4	4	4	1	1	1	4	4	1	1	9
115/3	1	13	17	2		3	2010-08-04	6	0	36	0	1	0	0	1	16	2	0	0	1		0	1	1	1	1	1	4	4	4	4	1	1	1	4	4	1	1	9
115/4	2	5	5	2		3	2010-05-04	5	0	36.3	0	1	0	0	1	12	2	0	0	1		0	1	1	1
115/5	1	8	11	3		4	2010-04-29	7	0	38.4	2	1	0	0	2	15	2	0	0	1		0	1	1	4	3	1	1	1	1	1	1	1	1	1	3	4	4	0
115/7	1	9	11	3		4	2010-09-27	5	0	39.5	2	1	0	0	1	15	2	1	0	1		0	1	2
1150/2	1	9	11	2		3	2011-06-02	4	0	36.8	0	1	0	0	1	13	2	0	0	1		0	1	0
1150/8	2	18	23	4		5	2011-08-07	4	0	37.2	0	1	0	0	1	12	2	0	0	1		0	1	1	1
1154/2	1	7	11	2		3	2011-06-03	8	0	36.5	0	1	0	0	1	13	2	0	0	1		0	1	0
1154/8	1	24	35	4		5	2011-08-07	5	1	40.1	2	1	0	0	1	13	2	0	1	1		0	1	1	2	3	1	1	1	1	1	1	1	1	1	3	4	4	0	3	1	1	1	1	1	1	1	1	1
1155/2	1	12	17	2		3	2011-06-06	6	0	36.2	0	1	0	0	1	17	2	0	1	1		0	1	1	2	3	1	1	1	1	1	3	1	1	1	3	4	4	0
1155/8	2	19	23	5		5	2011-08-07	5	1	38.2	2	0	0	0	1	9	1	0	0	1		0	1	1	2	3	2	1	1	1	1	1	1	1	1	3	4	4	0
1156/8	2	7	11	4		5	2011-08-08	5	0	36.9	0	1	0	0	1	13	2	0	0	1		0	1	1	3	1	1	1	1	1	1	1	1	1	1	1	4	4	0	1	1	1	4	4	4	4	1	1	1
1158/8	2	8	11	4		5	2011-08-09	5	0	37.1	0	0	0	0	1	8	1	1	0	1		0	1	1	2	3	2	1	1	1	1	1	1	1	1	3	4	4	0
1159/2	1	12	17	2		3	2011-06-06	8	0	37.5	0	1	0	1	1	16	2	0	0	1		0	1	1	1	1	1	4	4	4	4	1	1	1	4	4	1	1	9
116/10	2	16	17	4		5	2010-07-28	6	0	37.8	0	0	0	0	1	10	1	0	1	1		0	1	0
116/5	1	7	11	3		4	2010-04-30	10	0	38.1	2	1	0	0	2	15	2	1	1	1		0	1	1	3	3	1	1	1	1	1	1	1	1	1	3	4	4	0
116/7	2	7	11	2		4	2010-10-04	6	0	37.2	0	1	0	0	1	13	2	1	0	1		0	1	1	2	3	1	1	1	1	1	1	1	1	1	3	4	4	0
116/8	2	10	11	4		5	2010-04-17	6	0	37.5	0	0	0	0	1	11	2	1	1	2	1	0	1	1	3	3	3	3	3	3	1	3	3	3	1	3	4	4	1
1160/8	2	10	11	4		5	2011-08-11	4	0	37.2	0	1	0	0	2	14	2	0	1	2	1	0	1	1	2	3	1	1	1	1	1	1	1	1	1	3	4	4	0	3	1	1	1	1	1	1	1	1	1
1161/2	2	10	11	2		3	2011-06-08	7	0	37.2	0	1	0	0	1	13	2	0	0	1		0	1	0
1161/8	1	9	11	4		5	2011-08-12	6	0	36.7	0	1	0	0	1	14	2	0	0	1		0	1	0
1162/8	1	12	17	4		5	2011-08-13	5	0	38.3	2	0	0	0	1	8	1	0	1	1		0	1	1	2	3	1	1	1	1	1	1	1	1	1	3	4	4	0	3	3	3	3	3	3	1	2	2	3
1163/8	1	26	35	4		5	2011-08-14	5	0	37.1	0	1	0	0	1	12	2	0	0	1		0	1	0
1164/8	1	21	23	4		5	2011-08-14	5	1	37.1	0	0	0	0	1	8	1	0	0	1		0	1	0
1166/2	2	10	11	2		3	2011-06-09	5	0	36.1	0	1	0	0	1	13	2	0	0	1		0	1	1	1	1	1	4	4	4	4	1	1	1	4	4	1	1	9
1166/8	1	5	5	4		5	2011-08-15	7	0	37.3	0	1	0	0	1	15	2	1	0	1		0	1	1	1	1	1	4	4	4	4	1	1	1	4	4	1	1	9
1167/2	1	6	11	2		3	2011-06-10	7	0	36.6	0	1	0	0	1	15	2	1	0	1		0	1	0
1168/2	1	12	17	2		3	2011-06-13	7	0	36.6	0	1	0	0	1	14	2	0	0	1		0	1	0
1168/8	1	8	11	4		5	2011-08-16	5	0	37	0	1	0	0	1	13	2	0	0	1		0	1	0
1169/8	1	10	11	4		5	2011-08-17	7	0	38.8	2	1	0	0	2	16	2	0	1	2	1	0	1	1	1	1	1	4	4	4	4	1	1	1	4	4	1	1	9
117/1	2	30	35	2		2	2010-04-16	6	0	38	2	1	1	1	2	14	2	0	1	1		0	1	0
117/11	1	17	17	4		5	2010-07-13	7	0	37	0	0	0	0	1	9	1	0	0	1		0	1	0
117/2	1	4	5	2		3	2010-04-29	4	0	36.8	0	1	0	0	1	12	2	0	0	1		0	1	0
117/3	1	11	11	2		3	2010-08-05	5	0	37.6	0	0	0	0	1	9	1	0	0	1		0	1	0
117/4	1	5	5	2		3	2010-05-05	5	0	37.1	0	0	0	0	1	9	1	0	0	1		0	1	1	2	3	1	1	1	1	1	1	1	1	1	3	4	4	0
117/5	1	8	11	8	NIGERIA	4	2010-05-03	10	0	37.8	0	1	0	0	2	15	2	0	0	1		0	1	0
117/7	1	5	5	2		4	2010-10-07	4	0	36.8	0	1	0	0	1	14	2	1	0	1		0	1	1	2	3	1	1	1	1	1	1	1	1	1	3	4	4	0
117/8	1	17	17	4		5	2010-04-18	4	0	37.9	0	1	0	0	1	11	2	1	0	1		0	1	0
117/9	1	8	11	4		5	2010-05-26	7	0	37.2	0	1	0	0	1	13	2	0	0	1		0	1	0
1172/2	2	7	11	2		3	2011-06-15	8	0	38.1	2	1	0	0	1	13	2	0	1	2	1	0	1	1	2	3	1	1	1	1	1	1	1	1	1	3	4	4	0
1172/8	2	6	11	4		5	2011-08-18	5	0	37.1	0	1	0	0	1	13	2	0	0	1		0	1	1	2	3	1	1	1	1	1	1	1	1	1	3	4	4	0
1175/2	2	10	11	2		3	2011-06-15	9	0	37.7	0	1	0	1	1	13	2	0	0	2	1	0	1	0
1175/8	1	30	35	4		5	2011-08-20	6	0	37.8	0	0	0	0	2	9	1	0	1	2	9	0	1	0
1176/8	1	8	11	4		5	2011-08-21	6	0	36.9	0	0	0	0	1	11	2	0	0	1		0	1	0
1178/2	1	8	11	2		3	2011-06-17	7	0	36.8	0	1	0	0	1	13	2	0	0	1		0	1	0
1178/8	2	5	5	4		5	2011-08-22	6	0	37.8	0	1	0	0	1	12	2	0	0	1		0	1	1	2	3	1	1	1	1	1	1	1	1	1	3	4	4	0	3	3	2	1	1	1	1	1	1	1
118/1	2	6	11	3		2	2010-04-16	7	0	38	2	0	1	1	1	12	2	0	0	1		0	1	0
118/3	2	9	11	2		3	2010-08-06	9	0	37.4	0	1	0	0	1	12	2	1	0	1		0	1	0
118/4	1	11	11	2		3	2010-05-06	7	0	36.3	0	1	0	0	1	14	2	0	0	1		0	1	0
118/5	1	7	11	3		4	2010-05-04	6	0	37.4	0	0	0	0	2	10	1	0	1	1		0	1	0
118/7	1	6	11	2		4	2010-10-09	6	0	38.6	2	1	0	0	1	14	2	0	0	1		0	1	0
1181/2	1	8	11	2		3	2011-06-18	9	0	36.4	0	1	0	0	1	16	2	0	0	1		0	1	0
1181/8	2	7	11	4		5	2011-08-24	4	0	37.5	0	1	0	0	1	11	2	0	0	1		0	1	0
1182/2	1	10	11	2		3	2011-06-20	5	0	36.9	0	1	0	0	1	13	2	1	0	1		0	1	1	3	1	1	1	1	1	1	1	1	1	1	1	4	4	0
1184/8	2	21	23	4		5	2011-08-25	7	1	37.5	0	0	0	0	1	9	1	0	0	1		0	1	0
1186/8	1	12	17	4		5	2011-08-26	5	0	37	0	1	0	0	1	12	2	0	0	1		0	1	1	4	3	1	1	1	1	1	1	1	1	1	3	4	4	0
1187/2	1	8	11	2		3	2011-06-22	8	0	36.1	0	1	0	0	1	13	2	0	0	1		0	1	0
1187/8	1	6	11	4		5	2011-08-28	5	0	37.6	0	1	0	0	1	11	2	0	0	1		0	1	0
1188/2	1	9	11	2		3	2011-06-23	7	0	37.2	0	1	0	0	1	15	2	0	0	1		0	1	0
119/10	1	20	23	4		5	2010-07-29	8	0	37.5	0	1	0	0	1	13	2	0	0	1		0	1	0
119/11	1	11	11	4		5	2010-07-14	5	0	37.7	0	1	0	0	1	15	2	0	0	1		0	1	0
119/4	1	7	11	2		3	2010-05-07	6	0	37	0	0	0	1	1	12	2	0	0	1		0	1	1	2	3	1	1	1	1	1	1	1	1	1	1	4	4	0
119/7	1	11	11	3		4	2010-10-13	4	0	36.9	0	0	0	0	1	8	1	0	1	1		0	1	0
1191/8	1	10	11	4		5	2011-08-29	7	0	37.1	0	1	0	0	1	16	2	0	0	2	1	0	1	0
1192/2	1	7	11	2		3	2011-06-24	7	1	36.1	0	0	0	0	1	10	1	0	0	1		0	1	0
1192/8	2	8	11	4		5	2011-08-31	6	0	37.2	0	1	0	0	2	12	2	0	1	2	1	0	1	1	2	3	1	1	1	1	1	1	1	1	1	3	4	4	0
1193/2	2	12	17	2		3	2011-06-24	4	0	37.8	0	0	0	0	1	8	1	1	0	1		0	1	0
1195/8	1	9	11	8	MADAWA	5	2011-09-01	7	1	37.7	0	0	0	0	1	9	1	0	0	1		0	1	0
1197/2	1	18	23	2		3	2011-06-25	5	0	37.3	0	1	0	0	1	12	2	0	0	1		0	1	0
1197/8	2	12	17	4		5	2011-09-02	6	0	37	0	1	0	0	1	12	2	0	0	1		0	1	0
1198/2	2	10	11	2		3	2011-06-27	9	0	36	0	0	0	0	1	11	2	0	0	1		0	1	1	1
1198/8	2	9	11	4		5	2011-09-03	6	0	39	2	1	0	0	2	16	2	0	0	2	1	0	1	1	2	1	1	1	1	1	1	1	1	1	1	3	4	4	0
120/1	2	3	5	1		2	2010-04-18	5	0	40	2	1	1	1	1	16	2	1	0	1		0	1	0
120/11	2	5	5	4		5	2010-07-15	6	0	37.5	0	0	0	0	1	9	1	0	0	1		0	1	1	1														9
120/2	2	7	11	2		3	2010-04-30	6	0	37.6	0	1	0	0	1	15	2	0	0	1		0	1	1	1	1	1	4	4	4	4	1	1	1	4	4	1	1	9
120/3	1	6	11	8	NIGERIA	3	2010-08-07	6	0	36	0	1	0	0	1	13	2	1	0	1		0	1	0
120/4	1	11	11	2		3	2010-05-08	5	0	37	0	0	0	0	1	8	1	0	0	1		0	1	0
120/5	2	8	11	3		4	2010-05-05	6	0	37.1	0	1	0	0	1	14	2	0	0	1		0	1	0
120/7	2	20	23	3		4	2010-10-18	6	0	37.7	0	0	0	0	1	9	1	0	0	1		0	1	1	3	3	2	1	1	1	1	1	1	1	1	3	4	4	0
1200/8	2	8	11	4		5	2011-09-04	5	0	37.3	0	1	0	0	1	11	2	1	0	1		0	1	0
1201/8	1	19	23	4		5	2011-09-04	6	1	36.8	0	1	0	0	2	14	2	0	0	2	1	0	1	0
1202/8	1	10	11	4		5	2011-09-05	4	0	37	0	1	0	0	1	13	2	0	0	1		0	1	0
1204/2	2	6	11	2		3	2011-06-28	9	0	37.8	0	0	0	0	1	9	1	1	0	1		0	1	0
1204/8	1	8	11	4		5	2011-09-06	6	0	37.2	0	1	0	0	2	15	2	0	0	2	4	1	1	0
1205/2	1	9	11	2		3	2011-06-28	5	1	36.6	0	1	0	0	1	15	2	0	0	1		0	1	0
1205/8	1	14	17	4		5	2011-09-07	4	0	37.3	0	1	0	0	1	13	2	0	0	1		0	1	1	2	1	1	1	1	1	1	1	1	1	1	3	4	4	0
1206/8	2	26	35	4		5	2011-09-08	5	0	37.1	0	0	0	0	1	8	1	0	0	1		0	1	0
1207/2	1	7	11	2		3	2011-06-29	8	0	37.7	0	1	0	0	1	14	2	0	0	2	3	0	1	0
1208/8	1	21	23	4		5	2011-09-09	6	0	37.5	0	1	0	0	1	12	2	0	0	1		0	1	0
1209/2	1	10	11	2		3	2011-06-30	8	0	36.8	0	1	0	0	1	13	2	0	0	1		0	1	0
1209/8	2	15	17	4		5	2011-09-09	4	1	37	0	1	0	0	1	15	2	0	0	1		0	1	1	2	1	1	1	1	1	1	1	1	1	1	3	3	3	0
121/1	2	8	11	1		2	2010-04-18	6	0	39	2	0	1	1	1	12	2	0	0	1		0	1	0
121/10	1	15	17	4		5	2010-07-30	9	0	37.3	0	0	0	0	1	9	1	0	0	1		0	1	0
121/2	1	13	17	2		3	2010-05-03	6	0	38.1	2	1	0	0	1	12	2	1	0	1		0	1	0
121/4	2	10	11	2		3	2010-05-10	6	0	36.7	0	1	0	0	1	14	2	0	0	1		0	1	0
121/5	2	5	5	3		4	2010-05-06	7	0	38.2	2	1	0	0	2	14	2	0	0	1		0	1	1	2	3	2	1	1	1	1	1	1	1	1	3	4	4	0
121/7	1	10	11	3		4	2010-10-22	6	0	38.1	2	1	0	0	1			0	1	1		0	1	1	3	3	1	1	1	1	1	1	1	1	1	3	4	4	0
1211/8	2	5	5	4		5	2011-09-11	9	0	37	0	1	0	0	1	17	2	0	0	1		0	1	1	2	3	1	1	1	1	1	1	1	1	1	3	4	4	0
1213/2	1	11	11	8	NIGERIA	3	2011-07-01	7	0	36.3	0	1	0	0	1	16	2	0	0	1		0	1	0
1216/2	1	11	11	2		3	2011-07-02	9	1	37	0	1	0	0	1	12	2	0	0	1		0	1	1	2	1	1	1	1	1	1	1	1	1	1	3	4	4	0
1217/2	2	14	17	2		3	2011-07-02	6	0	38.1	2	1	0	1	2	14	2	0	0	1		0	1	0
1218/2	1	5	5	2		3	2011-07-04	5	0	38.7	2	1	0	0	1	14	2	1	0	1		0	1	0
122/4	2	11	11	2		3	2010-05-11	5	0	37.4	0	0	0	0	1	8	1	0	0	1		0	1	0
122/7	1	6	11	3		4	2010-10-25	6	0	36	0	1	0	0	2	13	2	0	0	1		0	1	1	2	3	2	1	1	1	1	1	1	1	1	3	4	4	0
122/9	1	16	17	4		5	2010-05-27	5	0	37.1	0	1	0	0	1	12	2	0	0	1		0	1	0
1220/2	2	7	11	2		3	2011-07-05	5	0	37.1	0	0	0	0	1	10	1	0	0	1		0	1	1	2	3	1	1	1	1	1	1	1	1	1	3	4	4	0
1224/2	1	6	11	2		3	2011-07-07	6	0	36.8	0	0	0	0	1	10	1	0	0	1		0	1	0
1226/2	2	15	17	2		3	2011-07-09	8	0	37.2	0	1	0	0	2	14	2	0	0	1		0	1	0
1227/2	2	6	11	2		3	2011-07-11	5	0	37.2	0	0	0	0	1	8	1	0	0	1		0	1	1	2	1	1	1	1	1	1	1	1	1	1	3	4	4	0
1227/8	1	10	11	4		5	2011-09-18	5	0	37.1	0	1	0	0	1	12	2	1	0	1		0	1	0
1228/2	2	7	11	2		3	2011-07-14	6	0	37.2	0	0	0	0	2	9	1	0	0	1		0	1	0
1229/2	2	9	11	2		3	2011-07-18	7	0	36.8	0	1	0	0	1	15	2	0	0	1		0	1	1	1	1	1	4	4	4	4	1	1	1	4	4	1	1	9
1229/8	1	12	17	4		5	2011-09-19	6	0	37.5	0	1	0	0	1	12	2	1	1	2	1	0	1	0
123/1	1	6	11	4		2	2010-04-19	8	0	37.5	0	1	1	1	1	17	2	0	0	1		0	1	1	2	3	2	1	1	1	1	1	1	1	1	3	4	4	0
123/3	2	4	5	2		3	2010-08-09	7	0	37.3	0	1	0	0	1	13	2	1	0	1		0	1	0
123/5	1	10	11	3		4	2010-05-08	8	0	38.2	2	1	0	0	1	17	2	0	0	1		0	1	0
1232/2	1	8	11	2		3	2011-07-19	7	0	36.7	0	1	0	0	1	16	2	0	0	1		0	1	1	2	3	1	1	1	1	1	1	1	1	1	3	4	4	0	1	1	1	4	4	4	4	1	1	1
1232/8	2	20	23	5		5	2011-09-19	7	1	36.6	0	1	0	0	1	12	2	0	0	2	1	0	1	0
1233/2	1	6	11	2		3	2011-07-21	4	0	36.6	0	0	0	0	1	9	1	0	0	1		0	1	0
1233/8	1	17	17	4		5	2011-09-21	4	1	37.5	0	1	0	0	1	11	2	0	0	1		0	1	0
1234/2	2	7	11	2		3	2011-07-22	5	0	37	0	1	0	0	1	13	2	0	0	1		0	1	0
1235/2	1	22	23	2		3	2011-07-25	9	1	37.4	0	1	0	0	2	15	2	0	0	2	1	0	1	0
1235/8	2	7	11	4		5	2011-09-22	4	0	37.2	0	0	0	0	1	8	1	0	0	1		0	1	0
1236/2	2	4	5	2		3	2011-07-25	7	0	37	0	1	0	0	1	16	2	1	0	1		0	1	0
1238/2	1	12	17	2		3	2011-07-26	5	0	37.8	0	1	0	0	1	13	2	0	0	1		0	1	0
1239/8	2	8	11	4		5	2011-09-23	5	0	37.3	0	1	0	0	1	14	2	0	0	1		0	1	1	3	1	1	1	1	1	1	1	1	1	1	1	4	4	0
124/1	2	4	5	6		2	2010-04-19	5	0	38	2	1	1	1	2	13	2	1	0	1		0	1	0
124/2	1	9	11	2		3	2010-05-04	4	0	36.7	0	1	0	0	1	15	2	0	0	1		0	1	1	1														0
124/4	1	8	11	2		3	2010-05-12	4	0	37.9	0	1	0	0	1	11	2	1	0	1		0	1	0
124/7	1	9	11	3		4	2010-10-26	6	0	37.8	0	1	0	0	1	12	2	1	1	1		0	1	0
124/8	1	9	11	4		5	2010-04-19	3	0	37.8	0	1	0	0	1	12	2	0	0	1		0	1	0
124/9	1	5	5	4		5	2010-05-28	7	0	37	0	0	0	0	1	9	1	0	0	1		0	1	1	1	3	1	4	4	4	4	1	1	1	4	4	1	1	9
1240/2	1	10	11	2		3	2011-07-28	8	0	36.9	0	1	0	0	1	17	2	0	0	1		0	1	1	1	1	1	4	4	4	4	1	1	1	4	4	1	1	9
1241/8	1	9	11	4		5	2011-09-24	8	0	36.5	0	1	0	0	2	13	2	1	0	2	1	0	1	0
1242/2	1	10	11	2		3	2011-07-29	6	0	36.8	0	1	0	0	1	12	2	0	0	1		0	1	0
1243/8	1	7	11	4		5	2011-09-24	5	1	36.8	0	0	0	0	1	9	1	0	0	1		0	1	0
1244/2	1	8	11	2		3	2011-08-01	6	0	37	0	1	0	0	1	15	2	0	0	1		0	1	0
1244/8	1	13	17	4		5	2011-09-25	7	0	37.8	0	0	0	0	1	9	1	0	0	1		0	1	0
1246/2	2	4	5	2		3	2011-08-02	8	0	37.6	0	1	0	0	1	13	2	1	0	1		0	1	0
1247/8	1	6	11	4		5	2011-09-26	5	0	37.6	0	1	0	0	1	11	2	0	0	1		0	1	1	3	1	1	1	1	1	1	1	1	1	1	1	4	4	0
1248/2	1	12	17	2		3	2011-08-03	7	0	36.8	0	0	0	0	1	11	2	1	0	1		0	1	0
1248/8	2	19	23	4		5	2011-09-27	5	0	39.3	2	0	0	0	1	10	1	0	0	1		0	1	1	3	1	1	1	1	1	1	1	1	1	1	1	4	4	0	1	1	1	4	4	4	4	1	1	1
1249/8	1	8	11	4		5	2011-09-28	5	0	38.6	2	1	0	0	1	14	2	0	0	2	1	0	1	1	3	1	1	1	1	1	1	1	1	1	1	1	4	4	0
125/10	2	12	17	4		5	2010-08-09	6	0	37.2	0	0	0	0	1	9	1	0	0	1		0	1	0
125/11	2	10	11	4		5	2010-07-20	5	0	36.3	0	1	0	0	1	11	2	0	1	1		0	1	0
125/3	2	18	23	8	NIGERIA	3	2010-08-10	3	0	36.5	0	0	0	0	1	9	1	0	1	2	1	0	1	0
125/5	1	3	5	3		4	2010-05-10	6	0	37.9	0	1	0	0	1	15	2	0	0	1		0	1	0
125/7	2	9	11	3		4	2010-10-27	5	0	36.8	0	1	0	0	1	11	2	1	0	1		0	1	0
125/9	2	10	11	4		5	2010-05-29	6	0	37	0	0	0	0	1	9	1	0	0	1		0	1	0
1250/2	1	23	23	2		3	2011-08-04	6	0	36.1	0	0	0	0	1	9	1	0	0	1		0	1	1	1	2	1	4	4	4	4	1	1	1	4	4	1	1	9
1251/2	1	15	17	2		3	2011-08-04	8	1	38.3	2	0	0	0	1	11	2	0	0	2	1	0	1	0
1251/8	1	12	17	4		5	2011-09-29	8	0	36	0	1	0	0	1	14	2	0	0	1		0	1	1	2	3	1	1	1	1	1	1	1	1	1	3	4	4	0	3	1	1	1	1	1	1	1	1	1
1252/2	2	9	11	2		3	2011-08-05	6	0	38.6	2	1	0	0	1	14	2	0	0	2	1	0	1	0
1253/8	1	10	11	4		5	2011-09-29	6	1	37	0	1	0	0	2	14	2	0	0	2	1	0	1	0
1255/2	1	12	17	2		3	2011-08-09	4	0	38.2	2	0	0	0	1	8	1	0	0	1		0	1	0
1255/8	2	10	11	4		5	2011-09-30	5	0	38.5	2	1	0	0	1	15	2	0	0	1		0	1	1	1
1256/2	2	12	17	2		3	2011-08-11	5	0	36.4	0	1	0	0	1	13	2	0	0	1		0	1	0
1258/2	1	12	17	2		3	2011-08-12	5	0	38.8	2	1	0	0	1	13	2	0	0	1		0	1	0
1258/8	1	8	11	4		5	2011-10-01	9	0	38	2	1	0	0	2	14	2	0	0	2	1	0	1	1	2	1	1	1	1	1	1	1	1	1	1	3	4	4	0
1259/2	2	17	17	2		3	2011-08-16	6	0	37.5	0	1	0	0	1	12	2	0	0	2	1	0	1	1	4	3	2	1	1	1	1	1	1	1	1	3	4	4	0	1	1	1	4	4	4	4	1	1	1
126/7	2	6	11	3		4	2010-10-28	4	0	38.2	2	0	0	0	1	8	1	0	0	1		0	1	1	3	3	1	1	1	1	1	1	1	1	1	3	4	4	0
1260/2	2	12	17	2		3	2011-08-17	7	0	36.5	0	0	0	0	2	9	1	0	0	2	4	1	1	1	1	1	1	4	4	4	4	1	1	1	4	4	1	1	9
1260/8	2	7	11	4		5	2011-10-01	7	1	38.8	2	0	0	0	1	10	1	0	1	2	3	0	1	0
1262/2	1	9	11	2		3	2011-08-18	6	0	36.2	0	1	0	0	1	12	2	0	0	1		0	1	1	2	1	1	1	1	1	1	1	1	1	1	3	4	4	0	1
1262/8	2	7	11	4		5	2011-10-02	6	0	37.1	0	1	0	0	1	14	2	0	0	1		0	1	0
1263/2	1	8	11	2		3	2011-08-20	5	0	36	0	1	0	0	1	12	2	0	0	1		0	1	0
1264/2	2	7	11	2		3	2011-08-20	8	1	38.2	2	1	0	0	1	15	2	0	0	1		0	1	0
1265/8	2	14	17	4		5	2011-10-03	7	0	38.2	2	1	0	0	1	12	2	0	0	1		0	1	0
1266/2	1	6	11	2		3	2011-08-23	4	0	37	0	1	0	0	1	14	2	0	0	1		0	1	0
1266/8	2	13	17	4		5	2011-10-03	6	1	38.2	2	1	0	0	2	13	2	0	0	2	1	0	1	0
1267/2	1	8	11	2		3	2011-08-24	8	0	36.5	0	1	0	0	1	15	2	1	0	2	1	0	1	0
127/10	1	8	11	4		5	2010-08-11	8	0	36.2	0	0	0	0	1	11	2	0	0	1		0	1	1	2	3	2	1	1	1	1	1	1	1	1	3	4	4	0
127/2	2	8	11	2		3	2010-05-05	10	0	37.6	0	1	0	0	1	15	2	0	0	1		0	1	0
127/3	2	12	17	2		3	2010-08-11	6	0	36	0	1	0	0	1	16	2	0	0	1		0	1	0
127/5	2	5	5	3		4	2010-05-11	11	0	37.1	0	1	0	0	2	17	2	0	0	1		0	1	1	1	1	1	4	4	4	4	1	3	1	4	4	3	1	9
127/7	1	6	11	3		4	2010-10-29	4	0	36.9	0	1	0	0	1	12	2	0	0	1		0	1	0
127/8	2	9	11	4		5	2010-04-21	5	0	37.8	0	0	0	0	1	8	1	0	0	1		0	1	0
127/9	2	5	5	4		5	2010-06-01	5	0	37	0	1	0	0	1	12	2	0	0	1		0	1	1	2	3	1	1	1	1	1	1	1	1	1	3	4	4	0
1270/2	2	14	17	2		3	2011-08-24	9	1	36.6	0	1	0	0	1	15	2	0	0	1		0	1	0
1271/2	2	8	11	2		3	2011-08-25	6	0	36.6	0	0	0	0	1	10	1	1	0	1		0	1	0
1271/8	1	16	17	4		5	2011-10-03	6	1	38.3	2	1	0	0	1	14	2	0	1	1		0	1	0
1272/8	1	24	35	4		5	2011-10-04	8	0	36	0	0	0	0	2	10	1	0	1	2	1	0	1	1	3	1	1	1	1	1	1	1	1	1	1	1	4	4	0
1273/2	2	11	11	2		3	2011-08-26	7	0	37.3	0	1	0	0	1	14	2	1	0	1		0	1	0
1273/8	2	11	11	4		5	2011-10-05	6	0	37.3	0	1	0	0	1	14	2	0	0	1		0	1	0
1274/2	2	7	11	2		3	2011-08-29	5	0	37.4	0	0	0	0	1	8	1	0	0	1		0	1	0
1275/8	2	7	11	4		5	2011-10-06	8	0	36.6	0	1	0	0	1	16	2	0	0	1		0	1	1	2	1	1	1	1	1	1	1	1	1	1	3	4	4	0
1277/2	2	14	17	2		3	2011-08-31	6	0	37.3	0	1	0	0	1	12	2	0	0	1		0	1	0
1278/2	1	16	17	2		3	2011-08-31	8	0	37.2	0	1	0	1	1	13	2	0	0	1		0	1	0
1279/8	1	16	17	4		5	2011-10-06	4	1	37.4	0	0	0	0	1	9	1	0	0	1		0	1	0
128/1	2	5	5	2		2	2010-04-20	6	0	37.2	0	0	1	1	2	12	2	1	0	1		0	1	1	2	3	2	1	1	1	1	1	1	1	1	3	4	4	0
128/2	2	9	11	2		3	2010-05-05	6	0	36.6	0	1	0	1	2	17	2	0	1	2	1	0	1	0
128/3	2	10	11	2		3	2010-08-12	5	0	36.8	0	1	0	0	1	12	2	0	0	1		0	1	0
128/4	1	9	11	2		3	2010-05-13	6	0	37.5	0	1	0	0	1	17	2	0	0	1		0	1	0
128/5	1	9	11	3		4	2010-05-12	10	0	37.4	0	1	0	0	1	12	2	0	0	1		0	1	1	2	1	1	1	1	1	1	1	1	1	1	3	4	4	0	1	1	1	4	4	4	4	1	1	1
128/6	2	6	11	3		4	2010-04-02	4	0	38	2	1	0	0	1	15	2	0	0	1	1	0	1	1	2	3	1	1	1	1	1	1	1	1	1	3	4	4	0
128/7	1	7	11	2		4	2010-11-03	5	0	37.8	0	1	0	0	1	13	2	0	0	1		0	1	0
128/9	2	36	59	4		5	2010-06-02	6	0	36.8	0	0	0	0	1	10	1	0	0	1		0	1	0
1280/2	1	11	11	2		3	2011-09-02	6	0	37	0	1	0	0	1	15	2	0	0	1		0	1	0
1280/8	2	10	11	4		5	2011-10-07	7	0	37.2	0	0	0	0	1	9	1	1	0	1		0	1	0
1283/2	2	14	17	2		3	2011-09-03	6	0	39	2	0	0	0	1	11	2	0	0	1		0	1	0
1283/8	1	6	11	4		5	2011-10-08	4	0	37.6	0	0	0	0	1	8	1	0	0	1		0	1	0
1284/2	2	9	11	2		3	2011-09-05	9	0	37	0	1	0	0	1	15	2	1	1	2	1	0	1	1	4	1	1	1	1	1	1	1	3	1	1	3	4	4	1	1	1	1	4	4	4	4	1	1	1
1285/8	1	12	17	8	MADAOUA	5	2011-10-08	8	1	37.5	0	1	0	0	2	17	2	0	0	2	1	0	1	1	3	3	1	1	1	1	1	1	1	1	1	3	4	4	0
1286/2	1	12	17	2		3	2011-09-06	4	0	37.5	0	1	0	0	1	13	2	0	0	1		0	1	0
1287/2	1	24	35	2		3	2011-09-07	8	0	36.8	0	1	0	0	1	12	2	0	0	1		0	1	0
1289/8	1	22	23	4		5	2011-10-09	5	0	39.7	2	1	0	0	1	13	2	0	0	1		0	1	0
129/1	2	23	23	1		2	2010-04-20	5	0	38.5	2	1	1	1	2	15	2	0	1	1		0	1	0
129/11	1	7	11	4		5	2010-07-26	5	0	36.6	0	0	0	0	1	8	1	0	0	1		0	1	1	3	1	1	1	1	1	1	1	1	1	1	1	4	4	0
129/5	2	9	11	3		4	2010-05-14	9	0	38.1	2	1	0	0	1	16	2	0	0	1		0	1	0
129/6	1	10	11	3		4	2010-04-06	6	0	38.2	2	1	0	0	1	11	2	0	0	1		0	1	0
129/7	1	12	17	3		4	2010-11-09	6	0	36.8	0	1	0	0	1	14	2	1	0	1		0	1	0
1291/2	1	9	11	2		3	2011-09-08	8	0	37	0	1	0	0	1	13	2	0	0	1		0	1	0
1292/8	1	9	11	4		5	2011-10-10	5	0	36	0	1	0	0	1	13	2	0	0	1		0	1	0
1294/8	2	11	11	4		5	2011-10-11	4	0	37.1	0	1	0	0	1	13	2	1	0	1		0	1	0
1295/8	1	16	17	4		5	2011-10-12	4	0	37.2	0	1	0	0	1	12	2	0	0	1		0	1	1	2	3	1	1	1	1	1	1	1	1	1	3	4	4	0	3	1	1	1	1	1	1	1	1	1
1296/2	1	6	11	2		3	2011-09-09	5	0	38	2	1	0	0	1	14	2	1	0	1		0	1	0
1297/8	2	11	11	4		5	2011-10-13	6	0	37.2	0	1	0	0	2	14	2	1	0	2	1	0	1	0
1299/2	1	13	17	2		3	2011-09-12	7	0	37	0	0	0	0	1	9	1	0	0	1		0	1	0
130/10	1	24	35	4		5	2010-08-12	7	0	37.3	0	1	0	0	1	15	2	0	0	1		0	1	0
130/5	2	10	11	3		4	2010-05-17	8	0	37.4	0	1	0	0	2	17	2	0	0	1		0	1	0
130/7	2	9	11	3		4	2010-11-10	4	0	35.8	1	1	0	0	1	13	2	1	1	1		0	1	0
130/8	1	9	11	4		5	2010-04-22	4	0	38.8	2	1	0	0	1	15	2	0	0	1		0	1	1	2	3	1	1	1	1	1	1	1	1	1	3	4	4	0	1
130/9	1	13	17	4		5	2010-06-04	10	0	38	2	1	0	0	1	13	2	1	0	1		0	1	0
1300/2	2	9	11	2		3	2011-09-13	9	0	37.3	0	0	0	0	1	9	1	0	0	1		0	1	1	1	3	1	4	4	4	4	1	1	1	4	4	1	1	9
1301/8	2	14	17	4		5	2011-10-14	5	0	37	0	1	0	0	1	12	2	1	0	1		0	1	1	1	1	1	4	4	4	4	1	1	1	4	4	1	1	9
1303/8	1	9	11	4		5	2011-10-15	5	0	37.8	0	1	0	0	1	13	2	1	0	1		0	1	0
1305/8	2	8	11	4		5	2011-10-16	5	0	37.3	0	0	0	0	1	8	1	0	0	1		0	1	0
1306/2	1	11	11	2		3	2011-09-16	7	0	36.6	0	1	0	0	1	16	2	1	0	1		0	1	0
1306/8	2	8	11	4		5	2011-10-17	5	0	37	0	1	0	0	1	12	2	1	0	1		0	1	0
1308/2	1	3	5	2		3	2011-09-19	7	0	38.3	2	1	0	0	1	14	2	1	0	1		0	1	0
131/1	1	8	11	2		2	2010-04-21	6	0	38.2	2	1	1	1	1	16	2	0	0	1		0	1	0
131/10	2	12	17	4		5	2010-08-13	8	0	37.2	0	0	0	0	1	9	1	0	0	1		0	1	0
131/3	2	9	11	2		3	2010-08-14	5	0	37.9	0	1	0	0	1	13	2	0	0	1		0	1	0
131/4	2	11	11	2		3	2010-05-14	6	0	38	2	1	0	1	1	16	2	0	0	1		0	1	0
131/6	1	10	11	3		4	2010-04-08	4	0	37.8	0	1	0	0	1	12	2	1	1	1		0	1	0
131/8	2	10	11	4		5	2010-04-23	5	0	37.8	0	1	0	0	2	15	2	0	1	2	1	0	1	1	2	3	1	1	1	1	1	1	1	1	1	3	4	4	0	1
1310/2	1	4	5	2		3	2011-09-20	8	0	36.9	0	1	0	0	1	14	2	0	0	1		0	1	1	1	3	1	4	4	4	4	1	1	1	4	4	1	1	9
1310/8	1	6	11	4		5	2011-10-18	5	0	36	0	1	0	0	2	11	2	0	0	2	1	0	1	1	2	3	1	1	1	1	1	1	1	1	1	3	4	4	0
1311/2	1	12	17	2		3	2011-09-21	7	0	37.5	0	1	0	0	1	16	2	0	0	1		0	1	1	2	1	1	1	1	1	1	1	1	1	1	1	4	4	0
1313/2	1	12	17	2		3	2011-09-22	9	0	38.4	2	1	0	0	1	14	2	1	0	1		0	1	0
1313/8	1	9	11	4		5	2011-10-19	6	0	37.9	0	1	0	0	1	12	2	1	0	1		0	1	0
1317/2	1	9	11	2		3	2011-09-23	7	0	36.8	0	1	0	0	1	13	2	1	0	1		0	1	0
1318/8	2	6	11	4		5	2011-10-21	6	0	36.8	0	0	0	0	1	9	1	1	0	1		0	1	0
132/1	2	10	11	1		2	2010-04-23	9	0	38	2	1	1	1	2	15	2	1	0	1		0	1	2
132/10	1	11	11	4		5	2010-08-14	6	0	36.3	0	1	0	0	1	12	2	0	0	1		0	1	1	1	1	1	4	4	4	4	1	1	1	4	4	1	1	9
132/3	1	7	11	2		3	2010-08-16	6	0	36.6	0	1	0	0	1	12	2	0	0	1		0	1	0
132/4	2	7	11	2		3	2010-05-17	8	0	37.1	0	1	0	0	1	14	2	0	0	1		0	1	1	1	1	1	4	4	4	4	1	1	1	4	4	1	1	9
132/6	2	6	11	3		4	2010-04-09	8	0	38.2	2	0	0	0	1	9	1	0	0	1		0	1	1	1	1	1	4	4	4	4	1	1	1	4	4	1	1	9
132/7	1	11	11	3		4	2010-11-11	6	0	37.2	0	1	0	0	1	12	2	1	0	1		0	1	1	3	1	1	1	1	1	1	1	1	1	1	1	4	4	0
132/8	2	13	17	4		5	2010-04-25	4	0	37.8	0	0	0	0	1	8	1	0	0	1		0	1	0
1322/2	1	6	11	2		3	2011-09-26	7	0	37.5	0	1	0	0	1	12	2	1	0	1		0	1	0
1322/8	2	9	11	4		5	2011-10-22	7	0	37.4	0	1	0	0	1	12	2	1	0	1		0	1	0
1324/8	1	4	5	4		5	2011-10-23	9	0	37.8	0	1	0	0	1	16	2	1	0	1		0	1	0
1327/2	2	9	11	2		3	2011-09-27	7	0	36.4	0	1	0	0	1	13	2	0	0	1		0	1	0
133/1	1	4	5	1		2	2010-04-24	5	0	38.5	2	1	1	1	1	15	2	1	0	1		0	1	0
133/10	1	10	11	4		5	2010-08-16	8	0	36.9	0	1	0	0	1	14	2	0	0	1		0	1	1	1														9
133/5	2	6	11	3		4	2010-05-18	9	0	37.2	0	1	0	0	2	16	2	0	0	1		0	1	0
133/7	1	11	11	3		4	2010-11-12	3	0	36.8	0	1	0	0	1	11	2	1	0	1		0	1	1	3	3	1	1	1	1	1	1	1	1	1	3	4	4	0
133/9	2	12	17	4		5	2010-06-05	6	0	37	0	0	0	0	1	9	1	0	0	1		0	1	0
1330/2	1	7	11	2		3	2011-09-28	7	0	37.6	0	0	0	0	1	9	1	1	0	1		0	1	0
1330/8	2	9	11	4		5	2011-10-24	4	0	37	0	0	0	0	1	8	1	0	0	1		0	1	0
1331/2	2	8	11	2		3	2011-09-29	6	0	37.6	0	1	0	0	1	14	2	0	0	1		0	1	1	3	3	1	1	1	1	1	1	1	1	1	3	4	4	0
1335/8	1	1	5	4		5	2011-10-25	6	0	37.2	0	1	0	0	1	12	2	1	0	2	1	0	1	0
1337/2	2	4	5	2		3	2011-09-30	7	0	36.4	0	0	0	0	1	9	1	0	0	1		0	1	1	2	3	1	1	1	1	1	1	1	1	1	3	4	4	0
1338/2	2	4	5	2		3	2011-10-01	8	0	38	2	1	0	0	1	15	2	1	0	1		0	1	0
1338/8	1	3	5	4		5	2011-10-26	6	0	37.7	0	1	0	0	2	16	2	1	0	2	1	0	1	0
134/1	2	10	11	2		2	2010-04-24	8	0	37.7	0	0	1	1	1	11	2	0	0	1		0	1	0
134/2	2	9	11	2		3	2010-05-07	6	0	37.9	0	1	0	0	2	15	2	0	0	2	1	0	1	0
134/4	2	7	11	2		3	2010-05-18	9	0	36.7	0	1	1	1	1	16	2	0	0	2	1	0	1	1	2	3	1	1	1	1	1	1	1	1	1	3	4	4	0
134/9	2	29	35	4		5	2010-06-07	6	0	37	0	0	0	0	1	9	1	1	0	1		0	1	0
1341/2	2	6	11	2		3	2011-10-03	7	0	39	2	1	0	0	1	16	2	1	0	2	4	1	1	0
1341/8	1	8	11	4		5	2011-10-27	6	0	36	0	1	0	0	2	15	2	0	0	2	1	0	1	1	3	1	1	1	1	1	1	1	1	1	1	1	4	4	0
1343/2	1	12	17	2		3	2011-10-05	5	0	37.6	0	0	0	0	1	8	1	1	0	1		0	1	0
1345/8	1	8	11	4		5	2011-10-28	6	0	38.2	2	1	0	0	1	14	2	1	0	1		0	1	1	3	1	1	1	1	1	1	1	1	1	1	1	4	4	0
1346/2	1	7	11	2		3	2011-10-06	8	1	36	0	0	0	0	1	9	1	0	0	1		0	1	1	2	3	1	1	1	1	1	1	1	1	1	3	4	4	0
1347/2	1	12	17	2		3	2011-10-07	5	0	37.5	0	1	0	0	1	12	2	1	0	1		0	1	1	2	3	1	1	1	1	1	1	1	1	1	3	4	4	0	3	1	1	1	1	1	1	1	1	1
1349/8	1	7	11	4		5	2011-10-29	5	0	37.4	0	1	0	0	1	13	2	1	0	1		0	1	0
135/10	2	24	35	4		5	2010-08-18	8	0	37.9	0	1	0	0	1	12	2	0	0	1		0	1	0
135/11	1	7	11	4		5	2010-07-29	5	0	37.5	0	1	0	0	1	13	2	1	1	1		0	1	0
135/3	2	7	11	2		3	2010-08-17	9	0	37.5	0	1	0	0	1	13	2	1	0	1		0	1	0
135/5	1	7	11	3		4	2010-05-19	8	0	38.2	2	1	0	0	1	16	2	0	0	1		0	1	1	2	3	1	1	1	1	1	1	1	1	1	3	4	4	0
135/6	1	8	11	3		4	2010-04-10	6	0	37.8	0	0	0	0	1	9	1	0	0	1		0	1	0
135/7	2	12	17	3		4	2010-11-15	6	0	37.2	0	1	0	0	1	13	2	0	1	1		0	1	1	3	1	1	1	1	1	1	1	1	1	1	1	4	4	0	1	1	1	4	4	4	4	1	1	1
135/9	2	10	11	4		5	2010-06-08	9	0	37	0	1	0	0	1	13	2	1	0	1		0	1	1	2	3	2	1	1	1	1	1	1	1	1	3	4	4	0
1350/2	2	2	5	2		3	2011-10-08	6	0	37.9	0	1	0	0	1	12	2	1	0	1		0	1	1	1	1	1	4	4	4	4	1	1	1	4	4	1	1	9
1352/2	1	6	11	2		3	2011-10-10	3	0	37.1	0	0	0	0	2	7	1	1	1	2	2	0	1	0
1352/8	1	6	11	4		5	2011-10-30	6	0	38	2	1	0	0	1	13	2	1	0	1		0	1	0
1354/8	2	5	5	4		5	2011-10-31	7	0	37.8	0	1	0	0	1	14	2	1	0	2	1	0	1	1	3	1	1	1	1	1	1	1	1	1	1	1	4	4	0	1	3	1	4	4	4	4	1	1	1
1359/8	1	6	11	4		5	2011-11-01	5	0	37.5	0	1	0	0	1	12	2	0	0	2	1	0	1	1	3	1	1	1	1	1	1	1	1	1	1	1	4	4	0
136/11	1	4	5	4		5	2010-07-30	8	0	36.8	0	1	0	0	2	15	2	1	0	2	1	0	1	0
136/2	2	14	17	2		3	2010-05-10	7	0	38.2	2	1	0	0	1	12	2	0	0	1		0	1	1	4	1	1	1	1	1	1	1	1	1	1	3	4	4	0
136/6	1	8	11	3		4	2010-04-12	6	0	37.8	0	1	0	0	1	11	2	0	0	1		0	1	0
136/7	2	9	11	3		4	2010-11-19	6	0	37.2	0	1	0	0	1	13	2	1	0	1		0	1	1	2	3	1	1	1	1	1	1	1	1	1	3	4	4	0
1361/2	2	9	11	2		3	2011-10-11	7	0	38.3	2	1	0	0	1	12	2	1	0	1		0	1	0
1366/8	1	10	11	4		5	2011-11-02	6	0	38.7	2	0	0	0	1	10	1	0	0	1		0	1	0
1367/8	1	2	5	4		5	2011-11-03	4	0	37.9	0	1	0	0	1	13	2	0	0	1		0	1	0
1368/2	2	7	11	2		3	2011-10-12	7	0	36.8	0	1	0	0	1	15	2	1	0	1		0	1	0
137/1	1	8	11	1		2	2010-04-26	7	0	37.5	0	1	1	1	1	16	2	0	0	1		0	1	1	2	3	2	1	1	1	1	1	1	1	1	3	4	4	0
137/4	1	10	11	2		3	2010-05-19	5	0	37.1	0	1	0	0	1	13	2	0	1	2	4	1	1	1	1	1	1	4	4	4	4	1	1	1	4	4	1	1	9
137/5	1	9	11	3		4	2010-05-20	7	0	36.2	0	1	0	0	1	12	2	0	1	1		0	1	1	2	3	1	1	1	1	1	1	1	1	1	3	4	4	0
137/7	1	8	11	3		4	2010-11-25	4	0	36.2	0	1	0	0	1	14	2	0	0	1		0	1	1	3	3	3	3	3	3	1	3	3	1	1	1	4	4	1
137/8	1	14	17	4		5	2010-04-26	4	0	39.5	2	0	0	0	2	12	2	0	1	2	1	0	1	0
1370/2	2	9	11	2		3	2011-10-13	8	0	38.4	2	1	0	0	1	15	2	0	0	2	4	1	1	0
1373/2	2	8	11	2		3	2011-10-14	10	0	36.3	0	1	0	0	1	15	2	1	0	2	1	0	1	0
1374/8	1	7	11	4		5	2011-11-04	6	0	38.2	2	1	0	0	1	13	2	1	1	2	1	0	1	1	4	1	1	1	1	1	1	1	1	1	1	3	4	4	0
1375/8	2	6	11	4		5	2011-11-08	5	0	37.1	0	1	0	0	1	11	2	0	0	1		0	1	0
1378/8	2	11	11	4		5	2011-11-09	5	0	36.8	0	1	0	0	1	14	2	0	0	1		0	1	0
1379/8	2	7	11	4		5	2011-11-10	6	0	37.1	0	1	0	0	1	14	2	1	0	1		0	1	0
138/2	2	31	35	2		3	2010-05-11	7	0	37.8	0	1	0	0	1	15	2	0	0	1		0	1	0
138/3	2	7	11	2		3	2010-08-18	4	0	37.8	0	0	0	0	1	9	1	0	0	1		0	1	0
138/4	1	4	5	2		3	2010-05-20	5	0	37.5	0	1	0	1	1	12	2	0	0	1		0	1	0
138/5	1	7	11	3		4	2010-05-21	7	0	36.8	0	1	0	0	2	16	2	0	0	1		0	1	1	2	3	1	1	1	1	1	1	1	1	1	3	4	4	0	4	3	1	1	1	1	1	1	1	1
138/6	2	9	11	3		4	2010-04-14	10	0	36.9	0	0	0	0	1	9	1	0	0	1		0	1	1	2	3	1	1	1	1	1	1	1	1	1	3	4	4	0
138/7	1	6	11	3		4	2010-11-30	6	0	36.2	0	1	0	0	1	13	2	1	0	1		0	1	0
1381/2	2	7	11	2		3	2011-10-15	5	0	37.3	0	1	0	0	1	14	2	0	0	1		0	1	0
1383/2	1	14	17	2		3	2011-10-16	8	1	36.1	0	1	0	1	1	17	2	0	0	1		0	1	0
1383/8	1	9	11	4		5	2011-11-11	7	0	37.8	0	1	0	0	1	14	2	1	1	2	1	0	1	0
1384/2	2	7	11	2		3	2011-10-17	4	0	36.4	0	1	0	0	1	14	2	1	0	1		0	1	0
1384/8	1	6	11	4		5	2011-11-13	6	0	36.3	0	1	0	0	2	13	2	0	0	2	1	0	1	1	2	3	1	1	1	1	1	1	1	1	1	3	4	4	0	1	1	1	4	4	4	4	1	1	1
1387/8	1	13	17	4		5	2011-11-14	6	0	36.5	0	1	0	0	1	13	2	1	0	1		0	1	0
1389/8	2	10	11	4		5	2011-11-14	3	1	37.2	0	0	0	0	1	7	1	0	1	2	1	0	1	1	1	1	1	4	4	4	4	1	1	1	4	4	1	1	9
139/1	2	4	5	1		2	2010-04-26	10	0	38	2	0	1	1	1	11	2	0	0	1		0	1	1	2	3	2	1	1	1	1	1	1	1	1	3	4	4	0
139/11	1	5	5	4		5	2010-08-04	6	0	36.7	0	1	0	0	1	16	2	0	1	1		0	1	1	3	1	1	1	1	1	1	1	1	1	1	1	4	4	0
139/2	1	7	11	2		3	2010-05-12	5	0	36.6	0	1	0	0	1	12	2	0	0	1		0	1	1	2	3	1	1	1	1	1	1	1	1	1	3	4	4	0	3	1	1	1	1	1	1	1	1	1
139/4	1	18	23	2		3	2010-05-24	8	0	38.2	2	1	0	0	1	12	2	0	0	1		0	1	1	3	3	1	1	1	1	1	1	1	1	1	3	4	4	0
139/6	2	24	35	3		4	2010-04-15	4	0	37.9	0	0	0	0	1	8	1	0	0	1		0	1	0
139/8	1	17	17	4		5	2010-05-02	4	0	39.2	2	1	0	0	1	13	2	0	0	1		0	1	2
139/9	2	10	11	4		5	2010-06-10	7	0	37	0	1	0	0	1	13	2	1	0	1		0	1	0
1390/8	1	6	11	4		5	2011-11-16	5	0	37.1	0	1	0	0	1	13	2	1	0	1		0	1	0
1392/2	1	7	11	2		3	2011-10-18	8	0	37.4	0	1	0	0	1	12	2	1	0	1		0	1	1	3	1	1	1	1	1	1	1	1	1	1	1	4	4	0	1	3	1	4	4	4	4	1	1	1
1393/8	1	10	11	4		5	2011-11-18	5	0	37.3	0	0	0	0	1	8	1	0	0	1		0	1	0
1396/2	2	10	11	2		3	2011-10-19	5	0	36.6	0	1	0	0	1	12	2	1	0	1		0	1	1	2	3	1	1	1	1	1	1	1	1	1	3	4	4	0	1	3	1	4	4	4	4	3	3	1
1397/8	1	7	11	4		5	2011-11-19	5	0	37.2	0	1	0	0	1	12	2	1	0	1		0	1	1	3	1	1	1	1	1	1	1	1	1	1	1	4	4	0
1398/2	2	4	5	2		3	2011-10-20	3	0	37.1	0	0	0	0	1	7	1	1	0	1		0	1	1	1	1	1	4	4	4	4	1	1	1	4	4	1	1	9
1398/8	1	27	35	4		5	2011-11-20	7	0	37.1	0	1	0	0	1	14	2	0	0	1		0	1	0
1399/8	2	22	23	4		5	2011-11-20	5	1	37.8	0	1	0	0	2	16	2	0	1	2	4	1	1	1	4	3	2	1	1	1	1	1	1	1	1	3	4	4	0
140/1	1	8	11	2		2	2010-04-28	8	0	38	2	1	1	1	2	15	2	0	0	1		0	1	1	2	3	2	1	1	1	1	1	1	1	1	3	4	4	0
140/5	1	9	11	3		4	2010-05-22	5	0	37.3	0	1	0	0	2	16	2	0	0	4	4	1	1	0
140/6	1	9	11	3		4	2010-04-16	5	0	37.7	0	1	0	0	1	11	2	0	0	1		0	1	0
140/7	2	6	11	3		4	2010-12-02	6	0	37.2	0	1	0	0	1	13	2	0	0	1		0	1	0
140/9	1	27	35	4		5	2010-06-11	7	0	37	0	1	0	0	1	15	2	0	0	1		0	1	0
1400/8	2	7	11	4		5	2011-11-22	7	0	37.5	0	1	0	0	1	12	2	0	0	1		0	1	0
1402/2	2	6	11	2		3	2011-10-21	7	0	37.1	0	1	0	0	1	13	2	1	1	2	1	0	1	0
1402/8	1	15	17	4		5	2011-11-23	5	0	37.8	0	0	0	0	1	8	1	0	0	1		0	1	0
1403/8	1	6	11	4		5	2011-11-24	5	0	37.2	0	1	0	0	1	11	2	0	0	1		0	1	1	4	1	1	1	1	1	1	1	1	1	1	3	4	4	0
1405/8	1	7	11	4		5	2011-11-25	5	0	37.2	0	1	0	0	1	13	2	1	1	2	1	0	1	0
1406/8	2	2	5	4		5	2011-11-26	9	0	37.8	0	0	0	0	1	11	2	1	0	1		0	1	0
1407/8	2	19	23	4		5	2011-11-28	7	1	37.2	0	0	0	0	1	9	1	0	0	1		0	1	1	4	1	1	1	1	1	1	1	1	1	1	3	4	4	0
1408/8	1	7	11	4		5	2011-11-28	6	0	36.8	0	1	0	0	1	13	2	1	0	1		0	1	0
141/1	1	7	11	2		2	2010-04-27	6	0	37	0	0	1	1	1	10	1	0	0	1		0	1	0
141/10	2	24	35	4		5	2010-08-19	8	0	38.5	2	0	0	0	1	11	2	0	0	1		0	1	1	1	1	1	4	4	4	4	1	1	1	4	4	1	1	9
141/3	1	6	11	2		3	2010-08-20	7	0	37.5	0	0	0	0	1	10	1	0	0	1		0	1	0
141/4	2	7	11	2		3	2010-05-25	4	0	36.5	0	1	0	0	1	15	2	0	0	1		0	1	0
141/7	1	7	11	2		4	2010-12-22	4	0	36.7	0	1	0	0	2	15	2	1	0	1		0	1	0
1410/8	1	14	17	4		5	2011-11-30	4	0	37.8	0	0	0	0	1	8	1	0	0	1		0	1	0
1411/8	2	19	23	4		5	2011-12-02	8	0	38.3	2	0	0	0	1	9	1	0	0	1		0	1	2
1412/2	2	5	5	2		3	2011-10-22	5	0	38.3	2	1	0	0	1	13	2	1	0	1		0	1	0
1413/8	1	8	11	4		5	2011-12-04	6	0	36.7	0	1	0	0	1	14	2	0	0	1		0	1	0
1414/2	2	9	11	2		3	2011-10-24	8	0	36.9	0	1	0	0	1	14	2	1	0	1		0	1	1	3	1	1	1	1	1	1	1	3	1	1	1	4	4	0	1	1	1	4	4	4	4	1	1	1
1415/8	1	6	11	4		5	2011-12-06	6	0	35.8	1	1	0	0	2	13	2	1	0	1		0	1	0
1416/8	1	8	11	4		5	2011-12-08	7	0	37.3	0	1	0	0	2	12	2	0	0	1		0	1	1	2	3	1	1	1	1	1	1	1	1	1	3	4	4	0
1417/8	2	18	23	4		5	2011-12-09	7	0	35.3	1	0	0	0	1	9	1	0	0	1		0	1	0
1418/8	1	10	11	4		5	2011-12-10	7	0	37.6	0	1	0	0	1	14	2	0	0	1		0	1	1	2	3	1	1	1	1	1	1	1	1	1	3	4	4	0
1419/8	2	4	5	4		5	2011-12-11	6	0	35.6	1	1	0	0	2	14	2	0	0	1		0	1	0
142/11	1	18	23	4		5	2010-08-05	4	0	36.5	0	1	0	0	2	15	2	0	1	1		0	1	0
142/14	2	11	11	4		5	2011-05-01	8	1	37	0	1	1	1	1	14	2	0	1	1		0	1	0
142/5	1	11	11	3		4	2010-05-24	7	0	37.4	0	0	0	0	1	9	1	1	0	1		0	1	0
142/6	1	8	11	3		4	2010-04-19	4	0	37.5	0	1	0	0	1	12	2	0	0	1		0	1	1	1	1	1	4	4	4	4	1	1	1	4	4	1	1	9
1420/8	1	9	11	4		5	2011-12-12	6	0	37.9	0	0	0	0	1	9	1	1	0	1		0	1	0
1421/8	1	10	11	4		5	2011-12-11	6	0	35.8	1	1	0	0	1	13	2	1	0	1		0	1	0
1422/8	2	8	11	4		5	2011-12-14	5	0	37.6	0	0	0	0	2	8	1	0	0	1		0	1	0
1423/8	1	6	11	4		5	2011-12-16	6	0	38.9	2	1	0	0	1	13	2	1	0	1		0	1	0
1425/2	2	4	5	2		3	2011-10-25	8	0	36.6	0	1	0	0	1	14	2	1	0	1		0	1	0
1425/8	1	6	11	4		5	2011-12-19	6	0	35.5	1	1	0	0	2	13	2	1	0	1		0	1	0
1427/8	2	9	11	4		5	2011-12-20	8	0	36.4	0	1	0	0	2	14	2	0	0	1		0	1	1	2	3	1	1	1	1	1	1	1	1	1	3	4	4	0
1428/8	1	4	5	4		5	2011-12-22	9	0	35.5	1	1	0	0	1	12	2	1	0	1		0	1	0
1429/8	2	12	17	4		5	2011-12-23	5	0	37.4	0	0	0	0	2	8	1	0	0	1		0	1	0
143/1	1	3	5	1		2	2010-04-28	9	0	38	2	1	1	1	1	17	2	0	0	1		0	1	0
143/10	2	12	17	4		5	2010-08-23	7	0	37.2	0	1	0	0	1	14	2	0	1	1		0	1	1	1	1	1	4	4	4	4	1	1	1	4	4	1	3	9
143/2	2	6	11	2		3	2010-05-13	8	0	38.4	2	1	0	0	1	14	2	0	0	1		0	1	0
143/4	2	7	11	2		3	2010-05-27	7	0	36.9	0	0	0	0	1	9	1	0	0	1		0	1	0
143/5	2	6	11	3		4	2010-05-26	6	0	38.2	2	0	0	0	1	9	1	0	0	1		0	1	1	2	3	1	1	1	1	1	1	1	1	1	3	4	4	0
143/7	2	5	5	3		4	2010-12-27	5	0	37.2	0	1	0	0	1	13	2	0	0	1		0	1	1	2
1430/8	1	14	17	4		5	2011-12-28	6	0	38.6	2	0	0	0	1	10	1	0	0	1		0	1	0
1431/2	1	11	11	2		3	2011-10-26	7	0	39.6	2	1	0	0	1	15	2	1	0	1		0	1	1	3	1	1	1	1	1	1	1	1	1	1	1	4	4	0
1431/8	2	10	11	4		5	2011-12-29	8	0	37.1	0	0	0	0	2	9	1	0	0	1		0	1	0
1432/8	1	3	5	4		5	2011-12-30	6	0	37.9	0	1	0	0	1	13	2	1	1	1		0	1	0
1434/2	1	20	23	2		3	2011-10-27	9	0	36.4	0	1	0	0	1	14	2	1	1	1		0	1	0
1434/8	1	9	11	4		5	2012-01-04	6	0	37.8	0	0	0	0	1	9	1	0	0	1		0	1	0
1436/8	1	7	11	4		5	2012-01-05	5	1	36.7	0	0	0	0	1	8	1	0	0	1		0	1	1	1	3	1	4	4	4	4	1	1	1	4	4	1	1	9
1437/8	1	6	11	4		5	2012-01-05	7	0	35.5	1	1	0	0	2	13	2	1	0	1		0	1	0
1438/8	2	7	11	4		5	2012-01-06	8	0	37.4	0	1	0	0	1	14	2	1	0	1		0	1	0
1439/2	2	4	5	2		3	2011-10-28	8	0	36.4	0	1	0	0	1	13	2	0	0	1		0	1	1	1	1	1	4	4	4	4	1	1	1	4	4	1	1	9
144/1	1	6	11	1		2	2010-05-02	7	0	39	2	0	1	1	1	12	2	0	0	1		0	1	0
144/11	1	7	11	4		5	2010-08-09	5	0	36.1	0	0	0	0	1	8	1	0	0	1		0	1	1	2	3	2	1	1	1	1	1	1	1	1	3	4	4	0	3	1	1	1	1	1	1	1	1	1
144/3	2	10	11	2		3	2010-08-21	4	0	37	0	0	0	0	1	8	1	0	0	1		0	1	0
144/5	1	13	17	3		4	2010-05-28	10	0	37.2	0	0	0	0	1	10	1	0	0	1		0	1	0
144/6	1	7	11	3		4	2010-04-20	4	0	38	2	1	0	0	1	13	2	0	0	1		0	1	1	1	1	1	4	4	4	4	1	1	1	4	4	1	1	9	4	1	1	1	1	1	1	1	1	1
144/7	2	5	5	3		4	2011-01-14	4	0	36.9	0	0	0	0	1	8	1	0	0	1		0	1	0
1440/8	1	11	11	4		5	2012-01-09	6	0	36.4	0	1	0	0	1	14	2	1	0	1		0	1	0
1442/8	1	4	5	4		5	2012-01-11	4	0	35.6	1	0	0	0	1	8	1	0	0	1		0	1	0
1444/2	1	9	11	2		3	2011-10-29	9	0	37.4	0	1	0	0	1	14	2	1	0	1		0	1	1	2	3	1	1	1	1	1	1	1	1	1	3	4	4	0	3	1	1	1	1	1	1	1	1	1
1444/8	1	8	11	4		5	2012-01-13	6	0	36.8	0	1	0	0	2	13	2	0	0	1		0	1	0
1445/2	2	8	11	2		3	2011-10-31	4	0	37	0	0	0	0	1	10	1	1	0	1		0	1	0
1445/8	2	7	11	4		5	2012-01-13	9	1	37.5	0	1	0	0	1	15	2	1	0	1		0	1	0
1446/8	1	24	35	4		5	2012-01-16	8	1	35.6	1	0	0	0	2	9	1	0	0	2	1	0	1	1	1	1	1	4	4	4	4	1	1	1	4	4	1	1	9
1447/8	2	7	11	4		5	2012-01-17	7	0	35.8	1	1	0	1	1	14	2	1	0	1		0	1	0
1448/8	2	19	23	4		5	2012-01-18	6	0	36.3	0	0	0	0	2	11	2	0	0	1		0	1	1	1	1	1	4	4	4	4	1	1	1	4	4	1	1	9
1449/8	1	11	11	4		5	2012-01-19	6	0	37.2	0	1	0	0	1	15	2	0	0	1		0	1	0
145/1	1	15	17	1		2	2010-05-01	7	0	37.8	0	0	1	1	1	12	2	0	0	1		0	1	1	4	3	1	1	1	1	1	1	1	1	1	3	4	4	0
145/2	2	15	17	2		3	2010-05-14	6	0	37.6	0	1	0	0	1	13	2	0	0	1		0	1	0
145/3	2	4	5	2		3	2010-08-23	10	0	37.5	0	1	0	0	1	15	2	1	0	1		0	1	0
145/6	1	11	11	3		4	2010-04-21	6	0	38.2	2	1	0	0	1	12	2	0	0	1		0	1	1	1	1	1	4	4	4	4	1	1	1	4	4	1	1	9
145/7	1	3	5	3		4	2011-01-17	6	0	37.2	0	1	0	0	1	13	2	1	0	1		0	1	0
1451/2	1	7	11	2		3	2011-11-01	9	0	36	0	1	0	0	1	12	2	1	0	1		0	1	0
1452/8	1	7	11	4		5	2012-01-23	5	0	36.7	0	0	0	0	1	8	1	0	0	1		0	1	0
1453/8	2	6	11	4		5	2012-01-24	5	0	36.7	0	1	0	0	1	11	2	0	0	1		0	1	0
1454/8	1	12	17	1		5	2012-01-25	6	0	36.7	0	1	0	1	1	14	2	1	0	1		0	1	0
1456/8	1	5	5	4		5	2012-01-27	8	0	35.8	1	1	0	0	2	14	2	1	0	1		0	1	0
1457/2	2	10	11	2		3	2011-11-02	7	0	37.6	0	1	0	0	1	13	2	1	0	1		0	1	0
1457/8	1	8	11	4		5	2012-01-29	6	0	35.8	1	1	0	0	2	12	2	1	0	1		0	1	0
1459/8	1	7	11	4		5	2012-01-31	7	0	37.2	0	1	0	0	1	14	2	0	0	1		0	1	0
146/1	2	36	59	1		2	2010-05-03	6	0	38.5	2	0	1	1	1	11	2	0	0	1		0	1	0
146/10	2	11	11	4		5	2010-08-25	9	0	37.2	0	1	0	0	1	13	2	0	1	1		0	1	1	3	3	3	3	3	3	1	3	3	1	1	3	4	4	1
146/2	1	7	11	2		3	2010-05-15	4	0	38.5	2	1	0	0	1	13	2	0	0	1		0	1	0
146/4	1	7	11	2		3	2010-05-28	4	0	36.6	0	0	0	0	1	10	1	0	1	2	4	1	1	1	2	3	2	1	1	1	1	1	1	1	1	3	4	4	0
146/7	2	5	5	3		4	2011-01-20	6	0	37.1	0	1	0	0	1	12	2	1	0	1		0	1	0
146/8	1	11	11	4		5	2010-05-03	4	0	37.8	0	1	0	0	2	12	2	0	0	2	1	0	1	0
146/9	1	12	17	4		5	2010-06-16	9	0	36.5	0	1	0	0	1	13	2	1	0	1		0	1	0
1460/2	2	6	11	2		3	2011-11-03	7	0	38.5	2	0	0	0	1	10	1	1	0	1		0	1	0
1460/8	2	4	5	4		5	2012-02-01	8	0	36.4	0	1	0	0	1	14	2	1	0	1		0	1	0
1462/2	1	7	11	2		3	2011-11-04	7	0	37.8	0	0	0	0	1	9	1	1	0	1		0	1	1	1	1	1	4	4	4	4	1	1	1	4	4	1	1	9
1463/8	1	3	5	4		5	2012-02-02	6	0	36.4	0	1	0	0	1	13	2	1	0	1		0	1	0
1464/8	2	12	17	4		5	2012-02-03	5	0	35.8	1	0	0	0	1	8	1	0	0	1		0	1	0
1467/2	1	9	11	2		3	2011-11-08	7	0	37.8	0	0	0	0	1	10	1	0	0	1		0	1	0
1467/8	2	9	11	4		5	2012-02-05	9	0	37.7	0	1	0	0	1	14	2	1	0	1		0	1	0
1469/2	2	24	35	2		3	2011-11-09	9	0	34.5	1	0	0	0	2	10	1	0	1	2	4	1	1	2
1469/8	2	5	5	4		5	2012-02-07	6	0	38.2	2	1	0	0	1	14	2	1	0	2	1	0	1	0
147/6	1	10	11	3		4	2010-04-22	5	0	37.1	0	1	0	0	1	12	2	0	0	1		0	1	0
147/7	1	11	11	3		4	2011-01-22	5	0	36.8	0	1	0	0	1	13	2	1	0	1		0	1	0
1471/8	2	6	11	4		5	2012-02-08	7	0	36.4	0	1	0	0	1	12	2	0	0	1		0	1	0
1473/8	1	6	11	4		5	2012-02-10	4	0	37.7	0	1	0	0	1	12	2	1	0	1		0	1	0
1474/2	1	12	17	2		3	2011-11-11	9	0	36.9	0	1	0	0	1	11	2	0	0	1		0	1	0
1476/2	2	8	11	2		3	2011-11-12	8	0	37.5	0	1	0	0	2	13	2	1	1	2	3	0	1	0
1476/8	1	6	11	4		5	2012-02-13	5	0	36.7	0	1	0	0	1	13	2	1	1	1		0	1	0
1477/2	1	5	5	2		3	2011-11-14	8	0	37.4	0	1	0	0	1	16	2	1	0	1		0	1	0
1478/2	2	9	11	2		3	2011-11-16	4	0	36	0	1	0	0	1	12	2	0	0	1		0	1	0
1478/8	1	6	11	4		5	2012-02-14	8	0	37.5	0	1	0	0	2	15	2	1	0	2	1	0	1	0
1479/8	2	6	11	4		5	2012-02-15	12	0	38.1	2	1	0	0	1	14	2	1	0	1		0	1	0
148/11	1	17	17	4		5	2010-08-11	6	0	37.6	0	0	0	0	1	9	1	0	1	1		0	1	0
148/3	1	7	11	8	NIGERIA	3	2010-08-24	8	0	37.4	0	1	0	0	1	16	2	0	0	1		0	1	0
148/4	1	9	11	2		3	2010-05-31	6	0	37.7	0	1	0	0	1	15	2	0	0	1		0	1	0
148/5	1	3	5	3		4	2010-05-31	6	0	38.2	2	0	0	0	1	9	1	0	0	1		0	1	0
148/7	2	6	11	3		4	2011-02-08	5	0	36.9	0	1	0	0	1	13	2	1	0	1		0	1	0
1480/2	1	7	11	2		3	2011-11-17	4	0	36	0	0	0	0	1	10	1	0	1	1		0	1	0
1480/8	1	21	23	4		5	2012-02-19	7	0	36.4	0	0	0	0	1	11	2	0	0	1		0	1	1	3	3	1	1	1	1	1	1	1	1	1	3	4	4	0
1481/8	1	7	11	4		5	2012-02-21	7	0	37.2	0	1	0	0	1	12	2	0	0	1		0	1	0
1482/2	1	4	5	2		3	2011-11-19	8	0	37.8	0	1	0	0	1	13	2	0	0	1		0	1	1	1	1	1	4	4	4	4	1	1	1	4	4	1	1	9
1482/8	1	13	17	4		5	2012-02-22	5	0	36.3	0	1	0	0	1	11	2	0	1	1		0	1	0
1484/8	2	8	11	4		5	2012-02-22	6	1	37.7	0	0	0	0	1	9	1	0	0	1		0	1	1	4	3	1	1	1	1	1	1	1	1	1	3	4	4	0
1486/2	2	3	5	2		3	2011-11-21	4	0	38.1	2	1	0	0	1	11	2	1	1	1		0	1	0
1486/8	1	10	11	4		5	2012-02-24	8	0	38.6	2	0	0	0	1	10	1	0	0	1		0	1	1	4	1	1	1	1	1	1	1	1	1	1	3	4	4	0
1488/2	1	4	5	2		3	2011-11-22	6	0	38	2	1	0	0	1	12	2	0	0	1		0	1	0
1488/8	1	6	11	4		5	2012-02-26	5	0	37.3	0	1	0	0	1	12	2	1	1	1		0	1	0
1489/8	2	15	17	4		5	2012-02-27	8	1	37.4	0	1	0	0	2	14	2	0	0	2	1	0	1	0
149/1	2	4	5	1		2	2010-05-04	9	0	37	0	1	1	1	1	16	2	0	0	1		0	1	1	3	3	3	3	3	3	1	3	3	1	1	3	4	4	1
149/10	1	24	35	4		5	2010-08-27	7	0	36.9	0	0	0	0	1	10	1	0	1	1		0	1	1	2	1	1	1	1	1	1	1	1	1	1	1	4	4	0
149/3	2	9	11	8	NIGERIA	3	2010-08-25	7	0	37.4	0	1	0	0	1	14	2	0	0	1		0	1	0
149/6	2	5	5	3		4	2010-04-23	6	0	38	2	1	0	0	1	11	2	0	0	1		0	1	1	2	3	1	1	1	1	1	1	1	1	1	3	4	4	0
149/7	2	10	11	3		4	2011-02-22	4	0	36.9	0	1	0	0	2	14	2	0	0	1		0	1	0
149/8	1	24	35	4		5	2010-05-04	3	0	37.6	0	0	0	0	1	7	1	0	0	1		0	1	0
1490/2	1	9	11	2		3	2011-11-23	9	0	38.1	2	1	0	0	1	13	2	1	0	1		0	1	1	3	1	1	1	1	1	1	1	1	1	1	1	4	4	0	1	1	1	4	4	4	4	1	1	1
1490/8	2	11	11	1		5	2012-02-28	7	0	38.3	2	1	0	0	2	13	2	1	1	1		0	1	0
1492/2	2	5	5	2		3	2011-11-24	7	0	37.8	0	1	0	0	1	13	2	1	0	1		0	1	0
1492/8	2	5	5	4		5	2012-03-05	5	0	37.8	0	1	0	0	1	13	2	0	0	1		0	1	0
1493/8	1	8	11	4		5	2012-03-06	4	0	36.7	0	1	0	0	1	13	2	0	0	1		0	1	0
1495/2	1	9	11	2		3	2011-11-29	6	0	37	0	0	0	0	1	9	1	0	0	1		0	1	1	1	1	1	4	4	4	4	1	1	1	4	4	1	1	9
1495/8	1	11	11	4		5	2012-03-07	9	0	37.4	0	1	1	0	1	13	2	1	0	1		0	1	0
1498/2	2	5	5	2		3	2011-11-30	8	0	36.1	0	1	0	0	1	13	2	1	0	1		0	1	0
1498/8	1	10	11	4		5	2012-03-08	7	0	37.7	0	1	0	0	1	12	2	0	0	1		0	1	0
150/11	1	11	11	4		5	2010-08-12	6	0	37.7	0	1	0	0	1	16	2	0	1	1		0	1	0
150/2	2	9	11	2		3	2010-05-18	8	0	38.3	2	1	0	0	1	15	2	0	0	1		0	1	1	1	1	1	4	4	4	4	3	3	1	4	4	1	1	9
150/3	1	23	23	2		3	2010-08-26	5	0	38.5	2	0	0	0	1	9	1	0	1	1		0	1	1	3	1	1	1	1	1	1	1	1	1	1	1	4	4	0	1	1	1	4	4	4	4	1	1	1
150/5	2	6	11	3		4	2010-06-02	6	0	37.1	0	1	0	0	2	16	2	0	0	1		0	1	1	2	3	1	1	1	1	1	1	1	1	1	3	4	4	0
150/7	1	9	11	3		4	2011-03-01	4	0	36.9	0	1	0	0	1	12	2	0	0	1		0	1	0
1500/2	2	8	11	2		3	2011-12-01	4	0	37.2	0	1	0	0	1	12	2	1	0	1		0	1	0
1500/8	2	11	11	4		5	2012-03-12	5	0	39.8	2	1	0	0	2	15	2	0	0	1		0	1	0
1502/2	1	9	11	2		3	2011-12-02	7	0	38.1	2	1	0	0	1	14	2	1	0	1		0	1	2
1502/8	2	9	11	4		5	2012-03-14	4	0	37.6	0	1	0	0	1	14	2	0	1	2	1	0	1	0
1503/8	2	11	11	4		5	2012-03-16	5	0	38.7	2	0	0	0	1	11	2	1	0	1		0	1	0
1504/8	2	2	5	4		5	2012-03-19	5	0	37.8	0	1	0	0	1	13	2	1	1	1		0	1	0
1505/2	2	8	11	2		3	2011-12-05	4	0	36.5	0	0	0	0	1	8	1	0	0	1		0	1	0
1506/8	1	10	11	4		5	2012-03-20	7	0	37.2	0	1	0	0	1	13	2	0	0	1		0	1	0
1507/8	1	6	11	4		5	2012-03-21	5	0	35.8	1	1	0	0	1	13	2	1	0	1		0	1	0
1508/2	1	7	11	2		3	2011-12-06	6	0	36.6	0	1	0	0	1	13	2	0	0	1		0	1	1	1	1	1	4	4	4	4	1	1	1	4	4	1	1	9
151/1	1	10	11	3		2	2010-05-05	6	0	37.5	0	0	1	1	1	10	1	0	0	1		0	1	0
151/11	1	3	5	4		5	2010-08-13	6	0	36.9	0	1	0	0	1	12	2	0	1	2	1	0	1	0
151/4	1	7	11	2		3	2010-06-01	9	0	37	0	0	0	0	1	11	2	0	0	1		0	1	0
151/6	1	1	5	3		4	2010-04-27	6	0	37.5	0	1	0	0	1	13	2	0	0	1		0	1	1	2	3	2	1	1	1	1	1	1	1	1	3	4	4	0
151/7	2	17	17	3		4	2011-03-15	4	0	38.5	2	1	0	0	1	13	2	0	0	1		0	1	0
151/9	1	14	17	4		5	2010-06-17	10	0	37	0	1	0	0	1	12	2	0	0	1		0	1	1	3	1	1	1	1	1	1	1	1	1	1	1	4	4	0
1510/2	1	7	11	2		3	2011-12-07	8	0	36.6	0	0	0	0	1	9	1	1	0	1		0	1	0
1511/8	2	8	11	4		5	2012-03-22	5	0	37	0	1	0	0	1	12	2	1	0	1		0	1	0
1512/2	1	10	11	2		3	2011-12-09	8	0	36.8	0	0	0	0	1	9	1	0	0	1		0	1	1	3	3	1	1	1	1	1	1	1	1	1	3	4	4	0
1512/8	2	15	17	4		5	2012-03-24	7	0	39.5	2	0	0	0	1	11	2	0	0	1		0	1	2
1513/8	2	24	35	4		5	2012-03-25	4	0	38	2	1	0	0	1	11	2	0	0	1		0	1	0
1515/2	1	5	5	2		3	2011-12-12	6	0	36.7	0	1	0	0	1	14	2	1	0	1		0	1	0
1516/2	2	25	35	8	NIGERIA	3	2011-12-16	6	0	36	0	1	0	0	1	16	2	0	1	1		0	1	1	3	3	1	1	1	1	1	1	1	1	1	3	4	4	0
1516/8	1	14	17	4		5	2012-03-26	6	0	36.7	0	1	0	0	1	13	2	0	1	2	1	0	1	0
1517/8	1	10	11	4		5	2012-03-27	5	0	38	2	1	0	0	1	11	2	1	0	1		0	1	0
1518/2	1	10	11	2		3	2011-12-20	7	0	36.2	0	1	0	0	1	15	2	0	0	1		0	1	0
1519/8	1	2	5	4		5	2012-03-28	5	0	39.5	2	1	0	0	2	15	2	1	0	2	1	0	1	0
152/1	2	7	11	2		2	2010-05-06	10	0	38.5	2	0	1	1	1	11	2	0	0	1		0	1	1	2	3	1	1	1	1	1	1	1	1	1	3	4	4	0
152/10	2	12	17	4		5	2010-08-28	7	0	37.7	0	0	0	0	1	10	1	0	0	1		0	1	0
152/14	1	7	11	4		5	2011-06-06	4	1	37.4	0	1	1	1	2	12	2	0	1	1		0	1	0
152/2	1	7	11	2		3	2010-05-19	7	0	38.3	2	1	0	0	1	15	2	0	0	1		0	1	0
152/3	1	21	23	8	NIGERIA	3	2010-08-27	7	0	37.5	0	0	0	0	1	9	1	0	0	1		0	1	0
152/6	1	9	11	3		4	2010-04-28	5	0	38.2	2	1	0	0	2	11	2	0	1	2	1	0	1	0
152/7	2	8	11	3		4	2011-03-24	4	0	37.2	0	1	0	0	1	12	2	0	0	1		0	1	0
1520/2	2	4	5	2		3	2011-12-22	6	0	38.2	2	0	0	0	1	9	1	0	0	2	1	0	1	0
1520/8	2	3	5	4		5	2012-03-29	6	0	36.8	0	1	0	0	1	13	2	0	0	1		0	1	0
1521/2	1	8	11	2		3	2011-12-23	7	0	37.8	0	0	0	0	1	9	1	0	0	1		0	1	0
1521/8	2	12	17	4		5	2012-03-30	5	0	39	2	1	0	0	1	14	2	0	0	1		0	1	0
1522/2	1	8	11	2		3	2011-12-27	9	0	36.5	0	1	0	0	1	14	2	1	0	1		0	1	0
1523/8	2	19	23	4		5	2012-03-31	9	0	37.7	0	1	0	0	1	14	2	0	0	1		0	1	1	4	1	1	1	1	1	1	1	1	1	1	1	4	4	0
1524/2	1	7	11	2		3	2011-12-28	5	0	36.5	0	0	0	0	1	10	1	0	0	1		0	1	2
1525/2	2	3	5	2		3	2011-12-29	6	0	36.4	0	0	0	1	1	10	1	0	0	1		0	1	0
1527/2	2	7	11	2		3	2012-01-02	6	0	38.2	2	0	0	0	1	9	1	0	0	1		0	1	0
1528/2	1	8	11	2		3	2012-01-02	9	1	35.7	1	1	0	0	1	12	2	0	0	1		0	1	1	3	1	1	1	1	1	1	1	1	1	1	1	4	4	0
153/2	1	6	11	2		3	2010-05-20	7	0	36.9	0	1	0	0	1	16	2	0	0	1		0	1	0
153/3	2	6	11	2		3	2010-08-28	5	0	37.4	0	0	0	0	1	10	1	0	0	1		0	1	0
153/4	1	11	11	2		3	2010-06-02	6	0	36.5	0	0	0	0	1	9	1	0	0	1		0	1	0
153/5	1	10	11	3		4	2010-06-04	5	0	37.2	0	1	0	0	1	13	2	0	0	1		0	1	1	2	3	1	1	1	1	1	1	1	1	1	3	4	4	0
1531/2	1	12	17	2		3	2012-01-03	7	0	36.1	0	1	0	0	1	14	2	0	0	1		0	1	0
1532/2	2	14	17	2		3	2012-01-04	8	0	36.4	0	1	0	0	1	15	2	1	0	1		0	1	0
1533/2	2	11	11	2		3	2012-01-05	8	0	35.8	1	1	0	0	1	14	2	1	0	1		0	1	0
1534/2	2	7	11	2		3	2012-01-06	7	0	37.6	0	1	0	0	1	13	2	1	0	1		0	1	0
1537/2	1	5	5	2		3	2012-01-09	6	0	37.2	0	1	0	0	1	14	2	1	0	1		0	1	0
154/1	2	7	11	1		2	2010-05-07	5	0	37	0	1	1	1	2	14	2	0	0	1		0	1	1	2	3	2	1	1	1	1	1	1	1	1	3	4	4	0
154/2	2	8	11	2		3	2010-05-21	4	0	36.3	0	1	0	0	2	16	2	0	1	2	1	0	1	1	3	1	1	1	1	1	1	1	1	1	1	1	4	4	0
154/4	1	11	11	2		3	2010-06-05	5	0	38.1	2	1	0	0	1	12	2	0	0	1		0	1	0
154/6	2	10	11	3		4	2010-04-28	4	0	39.1	2	0	1	1	2	13	2	0	1	2	1	0	1	0
154/7	2	11	11	3		4	2011-03-29	5	0	37.2	0	1	0	0	1	12	2	1	1	1		0	1	0
154/8	2	3	5	4		5	2010-05-06	4	0	39.5	2	0	0	0	2	10	1	0	1	2	1	0	1	0
1540/2	2	11	11	2		3	2012-01-11	7	0	36.5	0	1	0	0	1	13	2	1	0	1		0	1	0
1541/2	2	8	11	2		3	2012-01-13	5	0	36.5	0	1	0	0	1	14	2	1	0	1		0	1	1	1	1	1	4	4	4	4	1	1	1	4	4	1	1	9
1544/2	1	12	17	2		3	2012-01-14	8	0	36.5	0	0	0	0	1	9	1	0	0	1		0	1	1	4	1	1	1	1	1	1	1	1	1	1	3	4	4	0
1545/2	2	5	5	2		3	2012-01-16	6	0	36.5	0	0	0	0	1	9	1	1	0	1		0	1	0
1547/2	2	6	11	2		3	2012-01-17	7	0	36.8	0	0	0	0	1	9	1	1	0	1		0	1	0
1548/2	1	26	35	2		3	2012-01-18	7	0	36.5	0	1	0	0	1	12	2	0	0	1		0	1	0
155/10	2	12	17	4		5	2010-08-30	7	0	37.5	0	1	0	0	1	17	2	0	0	1		0	1	1	1	3	1	4	4	4	4	1	1	1	4	4	1	1	9
155/11	1	17	17	4		5	2010-08-16	5	0	37.2	0	1	0	0	1	11	2	0	0	1		0	1	1	1	1	1	4	4	4	4	1	1	1	4	4	1	1	9
155/4	1	5	5	2		3	2010-06-07	8	0	36.7	0	1	0	0	1	15	2	1	0	1		0	1	0
155/6	1	6	11	3		4	2010-04-30	5	0	38	2	1	0	0	1	11	2	0	0	1		0	1	1	2	3	1	1	1	1	1	1	1	1	1	3	4	4	0
155/7	2	9	11	3		4	2011-03-31	4	0	37.8	0	1	0	0	1	14	2	0	0	1		0	1	0
155/8	1	12	17	4		5	2010-05-07	3	0	37.8	0	1	0	0	1	11	2	0	0	1		0	1	1	2	3	2	1	1	1	1	1	1	1	1	3	4	4	0
1550/2	1	11	11	2		3	2012-01-19	7	0	36.5	0	1	0	0	1	13	2	1	0	1		0	1	0
1551/2	2	9	11	2		3	2012-01-24	7	0	36.5	0	0	0	0	1	10	1	0	0	1		0	1	1	3	1	1	1	1	1	1	1	1	1	1	1	4	4	0	1	1	1	4	4	4	4	1	1	1
1552/2	2	12	17	2		3	2012-01-25	7	0	36.7	0	1	0	0	1	13	2	1	0	1		0	1	0
1554/2	1	10	11	2		3	2012-01-26	8	0	36.7	0	1	0	0	1	13	2	1	0	1		0	1	0
1555/2	1	10	11	2		3	2012-01-27	8	0	37.8	0	1	0	0	1	12	2	1	0	1		0	1	0
1557/2	1	9	11	2		3	2012-01-28	6	0	37	0	1	0	0	1	13	2	1	0	1		0	1	0
1559/2	2	6	11	2		3	2012-01-30	6	0	36.5	0	1	0	0	1	15	2	1	0	1		0	1	0
156/1	1	9	11	7		2	2010-05-09	7	0	37.9	0	0	1	1	1	10	1	0	1	1		0	1	1	3	3	3	3	3	3	1	3	3	3	3	3	4	4	1
156/5	1	13	17	3		4	2010-06-07	8	0	38.6	2	0	0	0	1	10	1	0	0	1		0	1	1	3	1	1	1	1	1	1	1	1	1	1	1	4	4	0
156/8	1	8	11	4		5	2010-05-08	8	0	37	0	0	0	0	2	11	2	0	0	1		0	1	1	4	3	1	1	1	1	1	1	1	1	1	3	4	4	0
1560/2	2	32	35	2		3	2012-01-31	7	0	36.7	0	0	0	0	1	9	1	0	0	1		0	1	0
1563/2	1	11	11	2		3	2012-02-01	8	0	37.2	0	0	0	0	1	9	1	1	0	1		0	1	0
1566/2	1	15	17	2		3	2012-02-02	7	0	36.6	0	1	0	0	1	15	2	1	0	1		0	1	0
1569/2	2	5	5	2		3	2012-02-03	8	0	37.3	0	1	0	0	1	13	2	1	0	1		0	1	0
157/1	1	8	11	2		2	2010-05-10	8	0	37	0	1	1	1	2	17	2	0	1	1		0	1	0
157/2	1	5	5	2		3	2010-05-22	10	0	37.5	0	1	0	0	1	15	2	0	1	1		0	1	0
157/6	2	2	5	3		4	2010-05-03	6	0	36.2	0	1	0	0	2	13	2	0	0	1	1	0	1	0
157/8	2	8	11	4		5	2010-05-09	4	0	39.5	2	1	0	0	2	16	2	0	1	2	1	0	1	0
157/9	2	12	17	4		5	2010-06-21	7	0	37	0	0	0	0	1	9	1	0	0	1		0	1	0
1572/2	1	6	11	2		3	2012-02-03	4	0	36.8	0	1	0	1	1	14	2	1	0	1		0	1	0
1574/2	1	36	59	2		3	2012-02-06	9	0	36.6	0	1	0	0	1	12	2	0	0	1		0	1	0
1578/2	1	8	11	2		3	2012-02-07	4	0	36.7	0	1	0	0	1	12	2	1	0	1		0	1	0
1579/2	1	2	5	2		3	2012-02-08	8	0	37.6	0	0	0	0	1	9	1	1	0	1		0	1	0
158/1	1	13	17	1		2	2010-05-10	8	0	37.5	0	1	1	1	1	15	2	1	0	1		0	1	0
158/10	1	12	17	4		5	2010-09-02	6	0	37.6	0	1	0	0	1	14	2	0	0	1		0	1	0
158/3	1	5	5	2		3	2010-08-31	7	0	38	2	1	0	0	1	14	2	0	0	1		0	1	0
158/4	2	10	11	2		3	2010-06-08	5	0	36.5	0	1	0	0	1	12	2	1	0	1		0	1	1	3	1	1	1	1	1	1	1	1	1	1	1	4	4	0
158/5	2	11	11	3		4	2010-06-08	7	0	38.3	2	1	0	0	2	13	2	0	1	1		0	1	1	3	1	1	1	1	1	1	1	1	1	1	1	4	4	0
1581/2	1	11	11	2		3	2012-02-10	8	0	36.9	0	0	0	0	2	11	2	0	0	2	1	0	1	1	3	3	1	1	1	1	1	1	1	1	1	3	4	4	0
1582/2	2	7	11	2		3	2012-02-13	8	0	36.4	0	1	0	0	1	14	2	0	0	1		0	1	0
1585/2	2	10	11	2		3	2012-02-18	7	0	36.5	0	1	0	0	1	14	2	0	0	1		0	1	1	1	1	1	4	4	4	4	1	1	1	4	4	1	1	9
1586/2	2	9	11	2		3	2012-02-20	9	0	36.8	0	0	0	0	1	9	1	0	0	1		0	1	0
1588/2	2	8	11	2		3	2012-02-27	4	0	38.7	2	1	0	0	1	15	2	1	0	1		0	1	0
159/10	1	6	11	4		5	2010-09-03	7	0	35.8	1	1	0	0	2	15	2	1	0	2	3	0	1	0
159/11	1	16	17	4		5	2010-08-17	4	0	37.5	0	0	0	0	1	8	1	0	1	1		0	1	1	1	1	1	4	4	4	4	1	1	1	4	4	1	1	9
159/2	1	12	17	2		3	2010-05-24	9	0	37.5	0	1	0	0	1	14	2	0	1	2	1	0	1	0
159/4	1	12	17	2		3	2010-06-12	4	0	36.9	0	0	0	0	1	9	1	0	0	1		0	1	0
159/5	1	10	11	3		4	2010-06-09	12	0	37.2	0	1	0	0	2	17	2	0	1	1		0	1	1	2	3	2	1	1	1	1	1	1	1	1	3	4	4	0
159/9	1	10	11	4		5	2010-06-22	7	0	37	0	0	0	0	1	9	1	0	0	1		0	1	0
1590/2	1	8	11	2		3	2012-02-28	7	0	38.1	2	1	0	0	1	13	2	0	0	1		0	1	1	3	1	1	1	1	1	1	1	1	1	1	1	4	4	0
1591/2	2	4	5	2		3	2012-03-02	8	0	37.1	0	1	0	0	1	13	2	0	0	1		0	1	0
1594/2	2	5	5	2		3	2012-03-05	7	0	36.9	0	1	0	0	1	13	2	1	0	1		0	1	0
1597/2	2	4	5	2		3	2012-03-06	4	0	36.8	0	1	0	0	1	14	2	1	0	1		0	1	0
1599/2	1	5	5	2		3	2012-03-07	8	0	37.3	0	1	0	0	1	12	2	0	0	1		0	1	0
160/1	2	5	5	1		2	2010-05-13	8	0	37.9	0	1	1	1	2	15	2	0	0	1		0	1	0
160/3	1	6	11	2		3	2010-09-02	5	0	37	0	1	0	0	1	13	2	0	0	1		0	1	0
160/4	2	8	11	2		3	2010-06-15	4	0	36.9	0	0	0	0	1	9	1	0	1	1		0	1	0
160/6	1	8	11	3		4	2010-05-04	4	0	36.6	0	1	1	0	2	16	2	0	0	1		0	1	1	2	3	1	1	1	1	1	1	1	1	1	3	4	4	0
160/8	2	6	11	4		5	2010-05-10	5	0	37.8	0	1	0	0	1	14	2	0	0	1		0	1	1	2	3	1	1	1	1	1	1	1	1	1	3	4	4	0
1600/2	1	7	11	2		3	2012-03-08	4	0	36.4	0	1	0	0	1	15	2	0	0	1		0	1	1	2	3	1	1	1	1	1	1	1	1	1	3	4	4	0
1603/2	2	9	11	2		3	2012-03-09	6	0	37.5	0	1	0	0	1	15	2	0	0	1		0	1	1	2	3	1	1	1	1	1	1	1	1	1	3	4	4	9	1	1	1	4	4	4	4	1	1	1
1605/2	2	10	11	2		3	2012-03-12	4	0	37.8	0	0	0	0	1	8	1	0	0	1		0	1	0
1606/2	2	9	11	2		3	2012-03-13	4	0	36	0	1	0	0	1	15	2	0	0	1		0	1	0
1608/2	1	8	11	2		3	2012-03-14	5	0	36.3	0	1	0	0	1	15	2	0	0	1		0	1	0
1609/2	1	8	11	2		3	2012-03-15	5	0	37.3	0	1	0	0	1	10	1	0	0	1		0	1	0
161/1	2	5	5	1		2	2010-05-13	6	0	38.5	2	0	1	1	2	13	2	0	0	1		0	1	0
161/10	2	9	11	4		5	2010-09-04	9	0	38	2	1	0	0	1	15	2	1	0	1		0	1	0
161/11	2	9	11	4		5	2010-08-18	5	0	37	0	0	0	0	1	10	1	0	1	1		0	1	0
161/3	1	9	11	2		3	2010-09-03	9	0	38.1	2	1	0	0	1	12	2	1	0	1		0	1	0
161/5	2	17	17	3		4	2010-06-11	8	0	36.4	0	0	0	0	1	9	1	0	0	1		0	1	0
1610/2	2	8	11	2		3	2012-03-16	5	0	36	0	1	0	0	1	13	2	0	0	1		0	1	0
1611/2	1	6	11	2		3	2012-03-19	6	0	37.3	0	1	0	0	1	15	2	0	0	1		0	1	0
1612/2	2	8	11	2		3	2012-03-22	4	0	36.4	0	1	0	0	1	12	2	0	0	1		0	1	1	1	1	1	4	4	4	4	1	1	1	4	4	1	1	9
1613/2	1	8	11	2		3	2012-03-23	8	0	37.1	0	1	0	0	1	14	2	1	0	1		0	1	0
1614/2	1	10	11	2		3	2012-03-24	9	0	37.7	0	1	0	0	1	13	2	1	0	1		0	1	0
1615/2	1	16	17	2		3	2012-03-26	7	0	36	0	0	0	0	1	9	1	0	1	2	1	0	1	1	2	3	1	1	1	1	1	1	1	1	1	3	4	4	0	1	1	1	4	4	4	4	1	1	1
1616/2	1	10	11	2		3	2012-03-27	5	0	37.1	0	1	0	0	1	13	2	0	0	1		0	1	0
1618/2	2	6	11	2		3	2012-03-28	7	0	37.1	0	0	0	0	1	10	1	0	0	1		0	1	1	1
1619/2	1	10	11	2		3	2012-03-29	8	0	38.7	2	1	0	0	1	14	2	0	1	1		0	1	1	3	1	1	1	1	1	1	1	1	1	1	1	4	4	0	1	1	1	4	4	4	4	1	1	1
162/1	1	22	23	1		2	2010-05-13	7	0	38	2	0	1	1	1	12	2	1	0	1		0	1	0
162/11	1	21	23	4		5	2010-08-19	5	0	37.5	0	0	0	0	1	8	1	0	1	1		0	1	1	4	3	2	1	1	1	1	1	1	1	1	1	4	4	0
162/3	1	10	11	2		3	2010-09-04	8	0	38.1	2	1	0	0	1	12	2	1	0	1		0	1	0
162/4	2	3	5	2		3	2010-06-17	7	0	36.1	0	1	0	0	1	15	2	1	1	1		0	1	1	2	3	2	1	1	1	1	1	1	1	1	3	4	4	0
162/6	2	5	5	3		4	2010-05-05	8	0	37.8	0	1	0	0	2	17	2	0	0	4	4	1	1	0
1620/2	1	7	11	2		3	2012-03-30	7	0	38.5	2	1	0	0	1	14	2	1	0	1		0	1	0
1622/2	1	6	11	2		3	2012-03-31	6	0	35.8	1	1	0	0	1	12	2	0	0	1		0	1	0
163/1	1	6	11	1		2	2010-05-13	6	0	38.5	2	1	1	1	1	17	2	0	0	3		0	1	1	3	3	3	3	3	3	1	3	3	1	2	3	4	4	1
163/10	2	20	23	4		5	2010-09-07	6	0	37.4	0	1	0	0	1	13	2	1	0	1		0	1	0
163/11	1	24	35	4		5	2010-08-20	4	0	36.8	0	1	0	0	1	11	2	0	1	4		1	1	0
163/3	1	12	17	2		3	2010-09-07	10	0	38.6	2	1	0	0	1	15	2	0	0	1		0	1	0
163/5	1	24	35	8	NIGERIA	4	2010-06-14	6	0	37.8	0	0	0	0	2	9	1	0	1	1		0	1	0
163/8	1	6	11	4		5	2010-05-14	4	0	37.9	0	1	0	0	1	13	2	0	0	1		0	1	1	2	3	2	1	1	1	1	1	1	1	1	3	4	4	0
163/9	1	9	11	4		5	2010-06-22	8	0	37.8	0	1	0	0	1	14	2	0	0	1		0	1	0
164/1	2	5	5	1		2	2010-05-14	8	0	39	2	1	1	1	1	18	2	0	0	1		0	1	0
164/11	2	11	11	4		5	2010-08-21	4	0	37.8	0	1	0	0	1	11	2	1	1	1		0	1	1	2	3	2	1	1	1	1	1	1	1	1	3	4	4	0	3	1	1	1	1	1	1	1	1	1
164/4	2	13	17	2		3	2010-06-18	6	0	37.6	0	0	0	0	1	9	1	0	0	1		0	1	0
164/6	2	11	11	3		4	2010-05-07	4	0	37.9	0	1	0	0	1	11	2	0	0	1		0	1	1	4	1	1	1	1	1	1	1	1	1	1	3	4	4	0
164/8	2	9	11	4		5	2010-05-15	4	0	38	2	0	0	0	2	10	1	0	1	2	1	0	1	1	2	3	2	1	1	1	1	1	1	1	1	3	4	4	0	1	1	1	4	4	4	4	1	1	1
165/1	2	5	5	2		2	2010-05-14	6	0	38.5	2	1	1	1	1	18	2	0	0	1		0	1	0
165/10	1	7	11	4		5	2010-09-08	7	0	37.4	0	0	0	0	1	10	1	0	1	1		0	1	0
165/11	1	10	11	4		5	2010-08-23	4	0	36.6	0	0	0	0	1	8	1	0	1	1		0	1	0
165/2	2	5	5	2		3	2010-05-24	8	0	37.7	0	1	0	1	1	15	2	0	0	1		0	1	0
165/3	1	22	23	2		3	2010-09-11	9	0	37.2	0	0	0	0	1	9	1	0	0	1		0	1	0
165/6	1	7	11	3		4	2010-05-08	6	0	37.6	0	1	0	0	1	12	2	0	0	1		0	1	0
165/9	2	14	17	4		5	2010-06-24	10	0	37	0	0	0	0	1	9	1	0	0	1		0	1	1	3	1	1	1	1	1	1	1	1	1	1	1	4	4	0
166/10	1	5	5	4		5	2010-09-11	6	0	36.9	0	1	0	0	1	14	2	0	0	1		0	1	0
166/4	1	6	11	2		3	2010-06-21	5	0	38.2	2	1	0	1	1	14	2	0	0	1		0	1	1	2	3	2	1	1	1	1	1	1	1	1	3	4	4	0
166/5	1	11	11	3		4	2010-06-16	5	0	37.8	0	1	0	0	1	12	2	1	0	1		0	1	0
166/8	1	9	11	4		5	2010-05-16	3	0	37.5	0	1	0	0	2	11	2	0	1	2	1	0	1	1	2	3	3	1	1	1	1	1	1	3	3	3	4	4	0	1	1	1	4	4	4	4	4	1	1
166/9	1	24	35	4		5	2010-06-28	6	0	37.2	0	0	0	0	1	9	1	0	0	1		0	1	0
167/1	1	7	11	1		2	2010-05-17	9	0	37.8	0	1	1	1	1	15	2	0	0	1		0	1	1	2	3	1	1	1	1	1	3	3	1	1	3	4	4	0
167/10	2	24	35	4		5	2010-09-13	6	0	39.2	2	0	0	0	1	11	2	0	0	1		0	1	1	1	1	1	4	4	4	4	3	3	1	4	4	1	1	9
167/6	1	7	11	3		4	2010-05-11	4	0	37.6	0	1	0	0	1	13	2	0	0	1		0	1	1	2	3	2	1	1	1	1	1	1	1	1	3	4	4	0	1	1	1	4	4	4	4	1	1	1
168/11	1	9	11	4		5	2010-08-25	5	0	37.2	0	0	0	0	1	10	1	0	1	1		0	1	1	3	3	2	1	1	1	1	1	1	1	1	3	4	4	0
168/2	1	6	11	2		3	2010-05-26	10	0	37.5	0	1	0	0	1	17	2	0	1	1		0	1	0
168/4	1	12	17	2		3	2010-06-22	9	0	36.8	0	1	0	0	1	17	2	0	1	2	1	0	1	1	3	3	3	3	3	3	1	3	3	3	1	3	4	4	1	4	3	1	1	1	1	1	1	1	1
168/5	1	12	17	3		4	2010-06-17	6	0	38.2	2	1	0	0	1	12	2	0	0	1		0	1	0
169/1	1	7	11	1		2	2010-05-18	10	0	38.5	2	1	1	1	2	18	2	0	0	4		1	1	1	2	3	3	1	1	1	1	1	1	1	1	3	4	4	0
169/10	1	11	11	4		5	2010-09-14	6	0	38	2	0	0	0	1	11	2	0	0	1		0	1	1	2	3	1	1	1	1	1	1	1	1	1	3	4	4	0
169/11	2	12	17	4		5	2010-08-26	4	0	37.4	0	0	0	0	1	9	1	0	0	1		0	1	0
169/2	2	3	5	2		3	2010-05-27	9	0	36.7	0	1	0	0	1	13	2	0	0	2	1	0	1	0
169/4	1	9	11	2		3	2010-06-24	9	0	36.9	0	1	0	0	2	15	2	1	1	2	4	1	1	1	3	3	3	3	3	3	1	3	3	3	1	3	4	4	1
169/5	1	7	11	3		4	2010-06-18	8	0	37.8	0	0	0	0	2	11	2	0	0	1		0	1	0
169/6	2	6	11	3		4	2010-05-12	8	0	37.3	0	1	0	0	1	12	2	0	0	1		0	1	0
170/1	2	7	11	1		2	2010-05-18	6	0	37.7	0	0	1	1	1	10	1	0	0	1		0	1	1	2	3	1	1	1	1	1	1	1	1	1	1	4	4	0	3	3	1	1	1	1	1	1	1	1
170/10	1	13	17	4		5	2010-09-15	6	0	36.4	0	1	0	0	1	13	2	0	0	1		0	1	1	2	3	1	1	1	1	1	1	1	1	1	3	4	4	0
170/4	1	9	11	2		3	2010-06-25	5	0	37	0	1	0	0	1	14	2	1	0	1		0	1	0
170/5	1	20	23	3		4	2010-06-21	12	0	37	0	1	0	0	1	12	2	0	0	1		0	1	0
171/10	1	12	17	4		5	2010-09-16	7	0	37.7	0	0	0	0	1	11	2	0	0	1		0	1	1	1	1	1	4	4	4	4	1	1	1	4	4	1	1	9
171/11	2	13	17	4		5	2010-08-30	4	0	37.5	0	0	0	0	1	10	1	1	1	1		0	1	1	3	3	3	3	3	3	1	3	3	1	1	3	4	4	1
171/4	2	4	5	2		3	2010-06-28	7	0	36.2	0	1	0	1	1	16	2	1	0	1		0	1	1	2	3	1	1	1	1	1	1	1	1	1	3	4	4	0
171/6	1	8	11	3		4	2010-05-13	7	0	38.9	2	1	0	0	1	14	2	0	0	1		0	1	0
171/8	1	13	17	4		5	2010-05-18	6	0	38.5	2	1	0	0	2	15	2	0	1	2	1	0	1	1	2	3	2	1	1	1	1	1	1	1	1	3	4	4	0
171/9	1	16	17	4		5	2010-06-30	8	0	37.8	0	1	0	0	1	14	2	0	0	1		0	1	0
172/1	2	10	11	1		2	2010-05-21	6	0	38.5	2	1	1	1	1	16	2	0	0	1		0	1	0
172/11	1	9	11	4		5	2010-08-31	7	0	36.6	0	1	0	0	1	15	2	1	1	2	1	0	1	1	3	1	1	1	1	1	1	1	1	1	1	1	4	4	0
172/3	2	25	35	2		3	2010-09-13	10	0	36	0	1	0	0	1	12	2	0	0	1		0	1	0
172/5	1	13	17	3		4	2010-06-22	8	0	38.4	2	1	0	0	1	15	2	1	0	1		0	1	0
172/9	2	28	35	4		5	2010-07-02	7	0	37	0	0	0	0	1	9	1	0	0	1		0	1	0
173/4	1	6	11	2		3	2010-06-30	7	0	36.8	0	1	0	0	1	13	2	1	0	1		0	1	0
173/6	1	9	11	3		4	2010-05-18	4	0	36.5	0	0	0	0	1	8	1	0	0	1		0	1	0
173/8	2	5	5	4		5	2010-05-20	4	0	38.2	2	0	0	0	1	8	1	0	0	1		0	1	1	1	1	1	4	4	4	4	1	1	1	4	4	1	1	9
174/1	1	24	35	1		2	2010-05-20	9	0	37.5	0	0	1	1	1	12	2	0	0	1		0	1	0
174/10	2	10	11	4		5	2010-09-17	6	0	37.4	0	0	0	0	1	10	1	0	0	1		0	1	1	2	3	2	1	1	1	1	1	1	1	1	3	4	4	0	1	1	1	4	4	4	4	1	1	1
174/11	2	8	11	4		5	2010-09-01	4	0	37	0	0	0	0	1	8	1	0	1	1		0	1	0
174/4	2	6	11	2		3	2010-07-02	4	0	36.4	0	1	0	0	1	13	2	0	0	1		0	1	0
174/5	2	10	11	3		4	2010-06-24	6	0	37.8	0	1	0	0	1	13	2	0	0	1		0	1	0
175/11	2	10	11	4		5	2010-09-03	5	0	37.8	0	0	0	0	1	10	1	0	0	2	1	0	1	1	3	1	1	1	1	1	1	1	1	1	1	1	4	4	0
175/3	2	37	59	2		3	2010-09-14	8	0	36.1	0	1	1	1	2	14	2	0	0	1		0	1	0
175/4	1	7	11	2		3	2010-07-05	7	0	37	0	1	0	0	1	15	2	0	0	1		0	1	0
175/5	1	9	11	3		4	2010-06-28	6	0	37.5	0	1	0	0	1	12	2	1	0	1		0	1	0
175/8	1	10	11	4		5	2010-05-21	4	0	36.8	0	1	0	0	1	13	2	0	0	1		0	1	1	2	3	1	1	1	1	1	1	1	1	1	3	4	4	0
176/1	2	9	11	4		2	2010-05-21	6	0	37	0	0	1	1	1	11	2	0	0	1		0	1	0
176/10	2	10	11	4		5	2010-09-18	7	0	37.5	0	1	0	0	1	17	2	0	0	1		0	1	0
176/11	1	9	11	4		5	2010-09-16	5	0	36.9	0	0	0	0	1	8	1	1	0	1		0	1	1	1	1	1	4	4	4	4	1	1	1	4	4	1	1	9
176/2	2	5	5	2		3	2010-05-31	6	0	38.1	2	1	0	0	1	13	2	0	0	1		0	1	1	4	1	1	1	1	1	1	1	1	1	1	3	4	4	0
176/3	1	48	59	2		3	2010-09-16	8	0	36.3	0	1	1	1	1	13	2	0	0	1		0	1	0
176/8	1	16	17	4		5	2010-05-23	5	0	39.5	2	1	0	0	2	16	2	0	1	2	1	0	1	0
177/10	2	10	11	4		5	2010-09-20	7	0	37	0	0	0	0	1	9	1	1	0	1		0	1	0
177/4	1	8	11	2		3	2010-07-06	5	0	36.7	0	0	0	0	1	8	1	0	0	1		0	1	0
177/5	1	9	11	3		4	2010-06-29	8	0	37.6	0	1	0	0	1	14	2	1	0	1		0	1	0
177/6	2	10	11	3		4	2010-05-18	10	0	37.6	0	1	1	1	1	15	2	0	0	1		0	1	0
177/8	2	6	11	4		5	2010-05-24	6	0	37.9	0	1	0	0	2	16	2	0	1	2	4	1	1	0
177/9	1	8	11	4		5	2010-07-05	6	0	37	0	1	0	0	1	14	2	0	0	1		0	1	0
178/1	1	11	11	1		2	2010-05-23	9	0	37.8	0	0	1	1	2	12	2	0	1	1		0	1	0
178/3	1	22	23	2		3	2010-09-17	10	0	36.3	0	1	0	0	1	12	2	0	0	1		0	1	0
178/4	1	10	11	2		3	2010-07-07	6	0	36.1	0	0	0	0	1	10	1	0	0	1		0	1	0
178/8	2	7	11	4		5	2010-05-26	4	0	38.9	2	1	0	0	2	15	2	0	1	2	1	0	1	1	2	3	1	1	1	1	1	1	1	1	1	3	4	4	0
179/10	2	19	23	4		5	2010-09-24	6	0	37.5	0	0	0	0	1	11	2	1	0	1		0	1	0
179/11	1	19	23	4		5	2010-09-23	4	0	36.7	0	0	0	0	1	9	1	0	1	1		0	1	0
179/6	2	5	5	3		4	2010-05-20	10	0	38.5	2	1	1	1	2	16	2	0	1	2	4	1	1	1	4	1	1	1	1	1	1	1	1	1	1	3	4	4	0
179/9	1	3	5	4		5	2010-07-06	6	0	36.5	0	1	0	0	2	13	2	0	0	2	3	0	1	0
180/1	1	10	11	4		2	2010-05-25	6	0	38	2	0	1	1	1	12	2	0	0	1		0	1	0
180/10	2	12	17	4		5	2010-09-25	6	0	36.6	0	0	0	0	1	11	2	0		1		0	1	0
180/3	2	5	5	8	NIGERIA	3	2010-09-20	7	0	37.7	0	1	0	0	1	15	2	1	0	1		0	1	1	2	3	2	1	1	1	1	1	1	1	1	3	4	4	0
180/4	1	19	23	2		3	2010-07-09	7	0	36.7	0	1	0	0	1	14	2	1	0	1		0	1	0
180/5	1	17	17	3		4	2010-07-01	8	0	36.4	0	0	0	0	1	9	1	0	0	1		0	1	1	3	1	1	1	1	1	1	1	1	1	1	1	4	4	0
180/8	1	6	11	4		5	2010-05-27	6	0	37	0	1	0	0	1	15	2	0	0	1		0	1	1	2	3	2	1	1	1	1	1	1	1	1	3	4	4	0
181/2	2	6	11	2		3	2010-06-03	6	0	38.8	2	1	0	0	1	14	2	0	0	1		0	1	1	2	3	1	1	1	1	1	1	1	1	1	3	4	4	0
181/3	2	35	35	2		3	2010-09-21	7	0	37.5	0	1	0	0	1	12	2	0	0	1		0	1	0
181/4	1	11	11	2		3	2010-07-12	7	0	37.7	0	0	0	0	1	9	1	0	1	2	1	0	1	1	1	1	1	4	4	4	4	1	1	1	4	4	1	1	9
181/5	2	8	11	3		4	2010-07-02	6	0	37.2	0	1	0	0	2	15	2	1	0	1		0	1	0
181/6	1	6	11	3		4	2010-05-22	6	0	37.3	0	1	1	1	2	17	2	0	1	2	3	0	1	2
181/9	1	10	11	4		5	2010-07-09	6	0	38	2	1	0	0	1	14	2	0	0	1		0	1	0
182/1	1	9	11	1		2	2010-05-26	7	0	38.6	2	1	1	1	2	19	2	0	0	1		0	1	0
182/2	2	7	11	2		3	2010-06-04	8	0	36	0	1	0	0	1	14	2	0	0	1		0	1	0
182/6	1	10	11	3		4	2010-05-24	7	0	37.4	0	0	0	0	1	9	1	0	0	1		0	1	0
182/9	2	24	35	4		5	2010-07-10	8	0	38.5	2	1	0	0	1	13	2	1	0	1		0	1	0
183/10	2	7	11	4		5	2010-09-30	7	0	36.5	0	1	0	0	1	14	2	0	0	1		0	1	1	1	1	1	4	4	4	4	1	1	1	4	4	1	1	9
183/3	1	11	11	2		3	2010-09-22	7	0	39	2	1	0	0	1	15	2	1	0	1		0	1	1	1	1	1	4	4	4	4	1	1	1	4	4	1	1	9
183/4	1	6	11	2		3	2010-07-13	6	0	36.7	0	1	0	0	1	15	2	0	0	1		0	1	0
183/6	2	4	5	3		4	2010-05-25	4	0	37.8	0	1	0	0	1	14	2	1	0	1		0	1	0
184/1	1	6	11	2		2	2010-05-27	8	0	36.5	0	1	1	1	1	15	2	0	0	1		0	1	0
184/2	2	9	11	2		3	2010-06-07	6	0	37.6	0	1	0	0	1	15	2	0	0	1		0	1	0
184/6	1	4	5	3		4	2010-05-26	10	0	38	2	1	0	0	2	14	2	0	1	2	1	0	1	1	2	3	2	1	1	1	1	1	1	1	1	3	4	4	0
185/1	1	9	11	1		2	2010-05-28	6	0	38.5	2	1	1	1	1	16	2	0	0	1		0	1	1	3	3	3	3	3	3	1	3	3	3	1	3	4	4	1
185/11	2	6	11	4		5	2010-09-25	4	0	37	0	0	0	0	1	8	1	0	0	1		0	1	0
185/2	1	9	11	2		3	2010-06-08	8	0	37.3	0	1	0	1	1	16	2	0	0	1		0	1	1	2	3	1	1	1	1	1	1	1	1	1	1	4	4	0
185/4	2	22	23	2		3	2010-07-14	7	0	36.9	0	0	0	0	1	9	1	0	0	1		0	1	1	4	1	1	1	1	1	1	1	1	1	1	3	4	4	0
185/5	2	10	11	3		4	2010-07-06	5	0	37.9	0	1	0	0	1	15	2	0	0	1		0	1	0
185/6	1	10	11	3		4	2010-05-27	5	0	37.2	0	1	0	0	1	12	2	0	0	1		0	1	0
185/9	2	20	23	4		5	2010-07-13	7	0	37	0	1	0	0	1	15	2	0	0	1		0	1	0
186/1	1	12	17	1		2	2010-05-28	5	0	38	2	1	1	1	1	14	2	0	0	1		0	1	0
186/10	1	11	11	4		5	2010-10-04	5	0	38.9	2	0	0	0	1	9	1	0	0	1		0	1	1	1	1	1	4	4	4	4	1	1	1	4	4	1	1	9
186/4	1	13	17	2		3	2010-07-15	7	0	36.3	0	1	0	0	1	13	2	0	0	1		0	1	1	1	1	1	4	4	4	4	1	1	1	4	4	1	1	9
186/5	1	12	17	3		4	2010-07-07	5	0	36.9	0	1	0	0	2	14	2	1	0	1		0	1	0
186/6	1	5	5	3		4	2010-05-28	5	0	37.3	0	1	0	0	1	13	2	0	0	1		0	1	1	2	3	2	1	1	1	1	1	1	1	1	3	4	4	0
186/8	2	7	11	4		5	2010-05-28	8	0	38	2	1	0	0	2	16	2	0	0	2	4	1	1	0
186/9	2	17	17	4		5	2010-07-15	6	0	38	2	1	0	0	1	14	2	0	0	1		0	1	1	1														9
187/10	2	9	11	4		5	2010-10-05	5	0	40.4	2	0	0	0	1	12	2	0	0	1		0	1	0
187/11	1	8	11	4		5	2010-09-27	5	0	36.4	0	0	0	0	1	8	1	0	1	1		0	1	1	2	3	2	1	1	1	1	1	1	1	1	3	4	4	0
187/2	1	7	11	2		3	2010-06-11	7	0	38	2	1	0	0	1	17	2	0	0	1		0	1	0
187/4	1	13	17	2		3	2010-07-19	6	0	36	0	1	0	0	1	15	2	0	0	1		0	1	0
187/8	2	13	17	4		5	2010-05-30	4	0	38.9	2	0	0	0	1	9	1	0	0	1		0	1	1	3	1	1	1	1	1	1	1	1	1	1	3	4	4	0	2	3	1	1	1	1	1	1	1	1
188/1	1	4	5	1		2	2010-05-30	6	0	37	0	0	1	1	1	12	2	0	0	1		0	1	0
188/10	2	11	11	4		5	2010-10-06	4	0	36	0	0	0	0	1	8	1	1	0	1		0	1	0
188/3	2	12	17	8	NIGERIA	3	2010-09-25	5	0	35.9	1	1	0	0	1	15	2	1	1	1		0	1	1	3	3	2	1	1	1	1	1	1	1	1	3	4	4	0
188/4	1	5	5	2		3	2010-07-20	8	0	36.8	0	1	0	0	1	15	2	0	0	1		0	1	1	4	1	1	1	1	1	1	1	1	1	1	1	4	4	0
188/5	2	12	17	3		4	2010-07-09	5	0	38.2	2	1	0	0	1	11	2	0	0	1		0	1	0
189/1	2	3	5	1		2	2010-05-31	10	0	38	2	1	1	1	1	17	2	0	0	1		0	1	0
189/10	1	18	23	4		5	2010-10-09	6	0	36.5	0	1	0	0	1	14	2	0	0	1		0	1	0
189/11	1	13	17	4		5	2010-09-28	4	0	37	0	0	0	0	1	8	1	0	1	1		0	1	0
189/5	2	13	17	8	NIGERIA	4	2010-07-10	6	0	37.7	0	1	0	0	2	15	2	1	0	2	3	0	1	1	1	1	1	4	4	4	4	1	1	1	4	4	1	1	9
189/6	2	5	5	3		4	2010-05-29	5	0	37.5	0	1	0	0	1	13	2	0	0	1		0	1	1	2	3	2	1	1	1	1	1	1	1	1	3	1	1	0
189/8	2	7	11	4		5	2010-05-31	3	0	37.8	0	1	0	0	1	13	2	0	0	1		0	1	1	2	1	1	1	1	1	1	1	1	1	1	3	4	4	0
189/9	2	24	35	4		5	2010-07-17	9	0	37.9	0	1	0	0	1	12	2	0	0	1		0	1	0
190/1	2	13	17	1		2	2010-05-31	7	0	38.7	2	0	1	1	2	11	2	0	0	1		0	1	0
190/10	1	9	11	4		5	2010-10-12	6	0	37.5	0	0	0	0	1	9	1	1	0	1		0	1	1	1	1	1	4	4	4	4	1	1	1	4	4	1	1	9
190/3	2	20	23	8	NIGERIA	3	2010-09-27	8	0	36.6	0	0	0	0	2	11	2	0	0	1		0	1	0
190/5	1	16	17	3		4	2010-07-14	4	0	37.7	0	1	0	0	1	13	2	0	0	1		0	1	1	1	1	1	4	4	4	4	1	1	1	4	4	1	1	9
191/11	2	6	11	4		5	2010-09-29	5	0	37.5	0	0	0	0	1	10	1	1	1	1		0	1	0
191/2	2	7	11	2		3	2010-06-12	5	0	36.4	0	1	0	0	1	14	2	0	0	1		0	1	0
191/4	2	4	5	2		3	2010-07-21	8	0	37	0	1	0	1	1	14	2	0	0	1		0	1	0
191/6	2	9	11	3		4	2010-05-31	6	0	38.8	2	1	0	0	1	14	2	0	0	1		0	1	0
191/8	1	9	11	4		5	2010-06-04	7	0	37.6	0	0	0	0	1	11	2	0	0	1		0	1	0
191/9	1	16	17	4		5	2010-07-19	5	0	37.7	0	1	0	0	1	14	2	0	0	1		0	1	0
192/1	2	12	17	1		2	2010-06-01	8	0	38	2	1	1	1	1	17	2	0	0	1		0	1	0
192/3	2	24	35	8	NIGERIA	3	2010-09-30	10	0	37.3	0	0	1	1	2	10	1	0	0	1		0	1	0
192/5	2	13	17	3		4	2010-07-19	5	0	36.9	0	1	0	0	1	12	2	0	0	1		0	1	0
192/8	2	5	5	4		5	2010-06-05	4	0	37.5	0	0	0	0	1	9	1	0	0	2	1	0	1	0
193/1	1	5	5	1		2	2010-06-01	7	0	37.7	0	0	1	1	1	10	1	0	0	1		0	1	0
193/10	1	10	11	4		5	2010-10-13	4	0	38.5	2	0	0	0	1	9	1	0	0	1		0	1	0
193/2	1	7	11	2		3	2010-06-14	4	0	38.7	2	1	0	0	1	15	2	0	0	1		0	1	0
193/3	2	8	11	8	NIGERIA	3	2010-10-01	8	0	37.5	0	1	0	0	1	14	2	1	0	1		0	1	0
193/4	2	10	11	2		3	2010-07-23	5	0	36.2	0	1	0	0	1	12	2	1	0	1		0	1	1	2	3	1	1	1	1	1	1	1	1	1	3	4	4	0
193/6	1	5	5	3		4	2010-06-01	6	0	38.3	2	1	0	1	1	15	2	0	1	2	1	0	1	0
193/9	1	3	5	4		5	2010-07-22	6	0	37.2	0	0	0	0	1	9	1	1	0	1		0	1	0
194/1	2	6	11	1		2	2010-06-03	6	0	38	2	0	1	1	1	12	2	0	1	1		0	1	1	4	3	1	1	1	1	1	1	1	1	1	3	4	4	0
194/10	1	9	11	4		5	2010-10-14	4	0	36.7	0	0	0	0	1	8	1	1	0	1		0	1	1	3	3	2	1	1	1	1	1	1	1	1	3	4	4	0
194/3	2	23	23	2		3	2010-10-05	8	0	37	0	0	1	0	2	10	1	0	0	1		0	1	1	3	3	2	1	1	1	1	1	1	1	1	3	4	4	0
194/5	1	11	11	3		4	2010-07-20	7	0	38.4	2	1	0	0	2	13	2	0	0	1		0	1	1	2	3	2	1	1	1	1	1	1	1	1	3	4	4	0
194/6	1	11	11	3		4	2010-06-02	5	0	36.7	0	1	0	0	1	13	2	0	0	1		0	1	0
195/2	2	9	11	2		3	2010-06-15	5	0	36.2	0	1	0	0	1	12	2	0	0	1		0	1	0
195/3	1	31	35	2		3	2010-10-06	9	0	37.2	0	0	0	0	1	9	1	0	0	1		0	1	0
195/4	1	7	11	2		3	2010-07-26	7	0	36.4	0	0	0	0	1	10	1	0	0	1		0	1	0
195/8	1	6	11	4		5	2010-06-07	5	0	37	0	1	0	0	1	15	2	0	0	1		0	1	1	2	3	1	1	1	1	1	1	1	1	1	3	4	4	0
196/10	1	10	11	4		5	2010-10-15	6	0	37.5	0	1	0	0	1	16	2	0	0	1		0	1	0
196/11	1	19	23	4		5	2010-10-04	6	0	36.7	0	1	0	0	2	13	2	1	1	2	1	0	1	1	1														9
196/6	1	5	5	3		4	2010-06-04	4	0	37.7	0	1	0	0	1	14	2	0	0	1		0	1	0
196/9	1	9	11	4		5	2010-07-23	7	0	37.2	0	1	0	0	1	14	2	1	0	1		0	1	0
197/1	1	6	11	1		2	2010-06-06	6	0	37	0	0	1	1	1	12	2	1	0	1		0	1	0
197/10	2	10	11	4		5	2010-10-16	5	0	36.7	0	0	0	0	1	10	1	0	0	1		0	1	0
197/3	1	12	17	2		3	2010-10-08	5	0	36.8	0	1	0	0	1	12	2	0	0	1		0	1	0
197/5	1	18	23	8	NIGERIA	4	2010-07-21	6	0	38.2	2	1	0	0	1	13	2	1	0	1		0	1	0
197/6	1	4	5	3		4	2010-06-05	7	0	37.5	0	0	0	0	1	9	1	0	0	1		0	1	0
197/8	2	13	17	4		5	2010-06-10	5	0	37.2	0	1	0	0	2	12	2	0	0	2	1	0	1	1	2	3	1	1	1	1	1	1	1	1	1	3	4	4	0
197/9	1	9	11	4		5	2010-07-24	5	0	38	2	1	0	0	1	13	2	0	0	1		0	1	0
198/10	2	6	11	4		5	2010-10-18	5	0	37	0	1	0	0	1	13	2	1	0	1		0	1	0
198/2	2	5	5	2		3	2010-06-16	4	0	36.8	0	1	0	0	1	13	2	0	0	1		0	1	1	2	3	2	1	1	1	1	1	1	1	1	3	4	4	0
198/4	1	9	11	2		3	2010-07-28	4	0	36.5	0	1	0	0	1	13	2	1	0	1		0	1	0
198/8	1	10	11	4		5	2010-06-11	4	0	37.2	0	1	0	0	1	13	2	0	0	1		0	1	1	3	1	1	1	1	1	1	1	1	1	1	1	4	4	0
198/9	2	8	11	4		5	2010-07-26	7	0	38.7	2	0	0	0	1	10	1	1	0	1		0	1	0
199/3	1	16	17	2		3	2010-10-11	7	0	37	0	1	0	0	1	15	2	0	0	1		0	1	1	1	1	1	4	4	4	4	1	1	1	4	4	1	1	9
199/4	2	11	11	2		3	2010-07-30	6	0	37.5	0	1	0	0	1	13	2	0	0	1		0	1	0
199/5	1	21	23	3		4	2010-07-22	6	0	36.8	0	0	0	0	1	9	1	0	0	1		0	1	0
199/6	1	12	17	3		4	2010-06-08	4	0	37	0	1	0	0	1	13	2	1	0	1		0	1	0
200/1	1	45	59	1		2	2010-06-08	10	0	37.6	0	1	1	1	1	15	2	0	0	1		0	1	0
200/11	1	24	35	4		5	2010-10-05	4	0	37.2	0	0	0	0	1	8	1	0	1	1		0	1	0
200/2	1	8	11	2		3	2010-06-17	6	0	37.2	0	1	0	0	1	11	2	0	0	1		0	1	0
200/3	1	11	11	2		3	2010-10-12	9	0	36.3	0	1	0	0	1	13	2	0	0	1		0	1	0
200/5	1	10	11	3		4	2010-07-23	6	0	37.4	0	1	0	0	1	15	2	0	0	1		0	1	0
200/6	2	8	11	3		4	2010-06-09	6	0	36	0	1	0	0	1	12	2	0	0	1		0	1	1	2	3	1	1	1	1	1	1	1	1	1	3	4	4	0
201/10	1	7	11	4		5	2010-10-19	5	0	37.7	0	0	0	0	1	8	1	0	0	1		0	1	0
201/2	2	17	17	2		3	2010-06-17	4	0	36.6	0	1	0	0	1	13	2	1	0	1		0	1	0
201/4	1	10	11	2		3	2010-08-02	7	0	36.2	0	1	0	0	1	14	2	0	0	1		0	1	1	3	1	1	1	1	1	1	1	1	1	1	1	4	4	0
201/6	1	2	5	3		4	2010-06-11	5	0	37.3	0	0	0	0	1	8	1	0	0	1		0	1	0
201/8	2	8	11	4		5	2010-06-13	5	0	38.5	2	1	0	0	1	14	2	0	0	1		0	1	0
201/9	2	24	35	4		5	2010-07-28	8	0	38.5	2	1	0	0	1	14	2	0	0	1		0	1	0
202/10	1	16	17	4		5	2010-10-20	4	0	36.9	0	0	0	0	1	8	1	0	0	1		0	1	0
202/11	1	23	23	4		5	2010-10-06	4	0	37	0	0	0	0	1	8	1	0	1	1		0	1	0
202/3	2	8	11	2		3	2010-10-13	7	0	39	2	0	0	0	1	11	2	0	0	1		0	1	0
202/5	1	16	17	3		4	2010-07-26	6	0	36.4	0	1	0	0	1	16	2	0	0	1		0	1	0
202/6	1	4	5	3		4	2010-06-12	4	0	38	2	1	0	0	1	12	2	0	0	1		0	1	2
203/1	2	7	11	1		2	2010-06-14	5	0	37	0	0	1	1	1	9	1	0	0	1		0	1	0
203/11	1	6	11	4		5	2010-10-07	5	0	36.8	0	1	0	0	2	14	2	1	0	1		0	1	0
203/2	1	7	11	2		3	2010-06-19	8	0	36.2	0	1	0	0	1	11	2	0	0	1		0	1	0
203/3	2	19	23	2		3	2010-10-14	5	0	37	0	1	0	0	1	15	2	0	0	1		0	1	1	3	3	2	1	1	1	1	1	1	1	1	3	4	4	0
203/4	2	22	23	2		3	2010-08-04	6	0	36.9	0	1	0	0	1	14	2	0	0	1		0	1	1	1	1	1	4	4	4	4	1	1	1	4	4	1	1	9
203/6	2	4	5	3		4	2010-06-14	8	0	36.6	0	1	0	0	1	13	2	0	0	1		0	1	0
203/9	2	11	11	4		5	2010-07-30	5	0	38	2	0	0	0	1	8	1	0	0	1		0	1	0
204/2	2	13	17	2		3	2010-06-21	8	0	36.9	0	1	0	0	1	15	2	0	1	2	1	0	1	0
204/3	1	9	11	2		3	2010-10-15	4	0	37.5	0	1	0	0	1	11	2	0	0	1		0	1	0
204/6	1	4	5	3		4	2010-06-15	5	0	36.3	0	1	0	0	1	13	2	0	0	1		0	1	0
204/9	1	12	17	4		5	2010-08-02	7	0	37.7	0	1	0	0	1	14	2	0	0	1		0	1	0
205/1	1	4	5	1		2	2010-06-15	8	0	38	2	0	1	1	1	12	2	0	0	1		0	1	1	2	3	2	1	1	1	1	1	1	1	1	3	4	4	0
205/10	2	6	11	4		5	2010-10-21	4	0	36	0	0	0	0	1	8	1	1	0	1		0	1	0
205/11	1	13	17	4		5	2010-10-09	5	0	37	0	0	0	0	1	10	1	1	0	1		0	1	0
205/5	2	11	11	3		4	2010-07-27	5	0	36.2	0	0	0	0	1	8	1	0	0	1		0	1	1	2	3	1	1	1	1	1	1	1	1	1	1	4	4	0
205/6	2	7	11	3		4	2010-06-16	6	0	38.1	2	0	0	0	1	9	1	1	0	1		0	1	1	2	3	2	1	1	1	1	1	1	1	1	3	4	4	0
205/8	2	7	11	4		5	2010-06-14	5	0	38.5	2	1	0	0	2	16	2	0	0	2	1	0	1	0
205/9	2	15	17	4		5	2010-08-06	6	0	37.2	0	0	0	0	1	11	2	0	0	1		0	1	0
206/1	1	16	17	1		2	2010-06-16	7	0	38	2	0	1	1	1	10	1	0	1	1		0	1	0
206/10	1	6	11	4		5	2010-10-22	5	0	37.6	0	0	0	0	1	10	1	0	0	1		0	1	0
206/3	1	12	17	8	NIGERIA	3	2010-10-18	7	0	38.3	2	1	0	0	1	13	2	0	0	1		0	1	1	1	1	1	4	4	4	4	1	1	1	4	4	1	1	9
206/4	2	6	11	2		3	2010-08-06	6	0	36.5	0	1	0	1	1	17	2	1	0	1		0	1	1	2	3	2	1	1	1	1	1	1	1	1	3	4	4	0
206/5	2	8	11	3		4	2010-07-28	7	0	36.4	0	1	0	0	1	14	2	1	0	1		0	1	0
207/1	1	8	11	2		2	2010-06-16	6	0	37.5	0	1	1	1	2	17	2	0	1	1		0	1	0
207/10	1	7	11	4		5	2010-10-27	5	0	37.5	0	0	0	0	1	10	1	0	0	1		0	1	0
207/3	1	7	11	2		3	2010-10-23	8	0	38.1	2	1	0	0	1	14	2	0	0	1		0	1	1	2	3	1	1	1	1	1	1	1	1	1	3	4	4	0
207/6	2	6	11	3		4	2010-06-16	4	0	39	2	0	0	1	2	11	2	0	0	4		1	1	1	2	3	2	1	1	1	1	1	1	1	1	3	4	4	0
207/8	1	1	5	4		5	2010-06-15	3	0	37.8	0	0	0	0	1	7	1	0	0	1		0	1	0
207/9	2	36	59	4		5	2010-08-07	7	0	37.1	0	0	0	0	1	9	1	0	0	1		0	1	0
208/10	1	9	11	4		5	2010-10-28	6	0	40	2	0	0	0	1	13	2	0	0	1		0	1	0
208/11	2	14	17	4		5	2010-10-11	6	0	36.8	0	0	0	0	1	9	1	1	1	2	1	0	1	0
208/2	2	5	5	2		3	2010-06-22	5	0	36.6	0	1	0	0	1	15	2	0	0	1		0	1	1	3	3	2	1	1	1	1	1	1	1	1	3	4	4	0
208/3	1	9	11	2		3	2010-10-27	5	0	37.1	0	1	0	0	1	13	2	1	0	1		0	1	1	1	1	1	4	4	4	4	1	1	1	4	4	1	1	9
208/4	2	21	23	2		3	2010-08-09	6	0	37.8	0	0	0	0	1	9	1	0	0	1		0	1	0
208/5	2	19	23	3		4	2010-07-30	6	0	37.8	0	1	0	0	1	13	2	1	0	1		0	1	1	1	1	1	4	4	4	4	1	1	1	4	4	1	1	9
208/9	1	12	17	4		5	2010-08-09	6	0	38	2	0	0	0	1	10	1	1	0	1		0	1	0
209/1	1	6	11	1		2	2010-06-18	8	0	37	0	0	1	1	1	12	2	0	0	1		0	1	0
209/10	2	13	17	4		5	2010-10-29	6	0	36.5	0	0	0	0	1	11	2	0	0	1		0	1	0
209/11	1	9	11	4		5	2010-10-12	5	0	36.5	0	1	0	0	2	15	2	0	1	2	1	0	1	1	2	3	2	1	1	1	1	1	1	1	1	3	4	4	0
209/6	2	11	11	3		4	2010-06-17	5	0	38.2	2	1	1	1	2	16	2	0	1	2	1	0	1	1	3	1	1	1	1	1	1	1	1	1	1	1	4	4	0
209/8	2	6	11	4		5	2010-06-18	5	0	39.2	2	1	0	0	2	13	2	0	0	2	1	0	1	1	2	3	2	1	1	1	1	1	1	1	1	3	4	4	0
210/1	2	10	11	3		2	2010-06-20	10	0	38.5	2	1	1	1	1	17	2	0	0	1		0	1	1	2	3	2	1	1	1	1	1	1	1	1	3	4	4	0
210/10	2	9	11	4		5	2010-11-02	4	0	36.8	0	1	0	0	1	13	2	1	0	1		0	1	0
210/2	1	7	11	2		3	2010-06-23	6	0	36.8	0	0	0	0	1	9	1	0	0	1		0	1	0
210/3	2	7	11	2		3	2010-10-29	7	0	37.5	0	1	0	0	1	13	2	1	1	1		0	1	0
211/10	1	10	11	4		5	2010-11-04	5	0	37.4	0	1	0	0	1	13	2	1	0	1		0	1	0
211/2	2	7	11	2		3	2010-06-23	7	0	36.6	0	1	0	1	1	14	2	0	0	1		0	1	0
211/6	1	7	11	3		4	2010-06-19	4	0	37.3	0	0	0	0	1	8	1	0	0	1		0	1	0
211/8	1	9	11	4		5	2010-06-29	5	0	38.8	2	1	0	0	2	13	2	0	0	2	1	0	1	0
212/1	2	10	11	1		2	2010-06-21	6	0	37.6	0	0	1	1	1	10	1	0	1	1		0	1	0
212/10	2	7	11	4		5	2010-11-05	4	0	38.7	2	1	0	0	1	14	2	0	0	1		0	1	0
212/11	1	7	11	4		5	2010-10-14	4	0	36	0	1	0	0	1	14	2	1	0	2	1	0	1	0
212/2	1	8	11	2		3	2010-06-25	4	0	36.8	0	1	0	0	1	12	2	1	1	2	1	0	1	1	3	3	3	3	3	3	1	3	3	3	1	3	4	4	1
212/3	2	7	11	2		3	2010-10-30	6	0	38	2	1	0	0	1	15	2	1	0	1		0	1	1	3	1	1	1	1	1	1	1	1	1	1	1	4	4	0
212/4	1	20	23	2		3	2010-08-10	4	0	38.7	2	0	0	0	1	11	2	0	1	1		0	1	0
212/6	1	30	35	3		4	2010-06-22	5	0	36.8	0	0	0	0	1	8	1	0	0	1		0	1	0
213/10	1	11	11	4		5	2010-11-06	5	0	36.4	0	0	0	0	1	8	1	0	0	1		0	1	1	1	1	1	4	4	4	4	1	1	1	4	4	1	3	9
213/11	2	9	11	4		5	2010-10-15	7	0	36.8	0	1	0	0	2	13	2	1	0	1		0	1	0
213/2	1	7	11	2		3	2010-06-28	5	0	37	0	1	0	0	1	14	2	0	0	1		0	1	0
213/3	2	19	23	2		3	2010-11-02	6	0	38.5	2	0	0	0	1	10	1	0	0	1		0	1	1	1	1	1	4	4	4	4	1	1	1	4	4	1	1	9
213/4	2	11	11	2		3	2010-08-11	6	0	37	0	1	0	0	1	13	2	0	0	1		0	1	0
213/9	1	7	11	4		5	2010-08-10	6	0	37	0	0	0	0	1	9	1	0	0	1		0	1	0
214/10	2	14	17	4		5	2010-11-19	5	0	36.9	0	0	0	0	1	8	1	0	0	1		0	1	0
214/2	2	12	17	2		3	2010-06-30	6	0	37.4	0	1	0	0	1	15	2	0	0	1		0	1	0
214/4	1	8	11	2		3	2010-08-12	7	0	37.5	0	1	0	0	1	16	2	0	0	1		0	1	0
214/6	1	13	17	3		4	2010-06-23	4	0	37.6	0	1	0	0	1	12	2	0	0	1		0	1	0
215/11	2	7	11	4		5	2010-10-18	5	0	37	0	0	0	0	1	8	1	0	0	1		0	1	0
215/2	1	7	11	2		3	2010-07-01	5	0	37.9	0	1	0	0	1	11	2	0	0	1		0	1	1	2	3	1	1	1	1	1	1	1	1	1	3	4	4	0
215/3	2	16	17	2		3	2010-11-03	4	0	36.5	0	1	0	0	1	13	2	1	0	1		0	1	0
215/4	1	13	17	2		3	2010-08-17	6	0	37.9	0	1	0	0	1	14	2	0	0	1		0	1	1	1	1	1	4	4	4	4	1	1	1	4	4	1	1	9
215/8	1	8	11	4		5	2010-06-30	3	0	37.5	0	1	0	0	1	9	1	0	0	1		0	1	1	2	3	3	1	1	1	1	1	1	1	1	3	4	4	0
215/9	2	9	11	4		5	2010-08-12	5	0	37.1	0	0	0	0	1	8	1	0	0	1		0	1	0
216/8	1	11	11	4		5	2010-07-05	5	0	38.2	2	1	0	0	2	14	2	0	1	2	1	0	1	1	2	3	2	1	1	1	1	1	1	1	1	3	4	4	0
217/1	1	5	5	1		2	2010-06-25	8	0	37.8	0	0	1	1	1	12	2	0	0	1		0	1	1	2	3	1	1	1	1	1	1	1	1	1	3	4	4	0
217/2	2	9	11	2		3	2010-07-02	6	0	36.3	0	1	0	0	1	15	2	1	0	1		0	1	0
217/4	1	10	11	2		3	2010-08-18	8	0	37.3	0	0	0	0	1	9	1	0	0	1		0	1	0
217/5	2	10	11	3		4	2010-08-05	6	0	38.2	2	1	0	0	2	14	2	1	0	1		0	1	0
217/6	2	4	5	3		4	2010-06-24	6	0	37.2	0	1	0	0	1	13	2	0	0	1		0	1	0
217/8	2	16	17	4		5	2010-07-06	6	0	37.5	0	0	0	0	1	9	1	0	0	1		0	1	0
217/9	2	44	59	4		5	2010-08-14	8	0	37	0	0	0	0	1	9	1		0	1		0	1	0
218/1	2	2	5	1		2	2010-06-28	8	0	38	2	0	1	1	2	11	2	0	0	1		0	1	0
218/10	1	17	17	4		5	2010-11-22	6	0	36.6	0	0	0	0	1	9	1	0	0	1		0	1	1	3	3	1	1	1	1	1	1	1	1	1	3	4	4	0
218/3	1	7	11	2		3	2010-11-05	6	0	36.5	0	1	0	0	1	13	2	1	0	1		0	1	0
218/4	1	23	23	2		3	2010-08-20	4	0	37.4	0	0	0	1	1	9	1	0	0	1		0	1	0
218/6	1	4	5	3		4	2010-06-25	5	0	37.6	0	0	0	0	1	8	1	0	0	1		0	1	1	3	1	1	1	1	1	1	1	1	1	1	1	4	4	0
218/9	1	7	11	4		5	2010-08-16	6	0	37	0	0	0	0	1	10	1	1	0	1		0	1	1	1	1	1	4	4	4	4	1	1	1	4	4	1	1	9
219/1	1	4	5	1		2	2010-06-28	6	0	37.8	0	0	1	1	1	10	1	1	0	1		0	1	0
219/10	2	5	5	4		5	2010-11-24	5	0	36.5	0	0	0	0	1	8	1	1	0	1		0	1	0
219/2	2	7	11	8	NIGERIA	3	2010-07-05	8	0	37.4	0	0	0	0	2	9	1	0	1	2	4	1	1	0
219/3	2	21	23	2		3	2010-11-09	4	0	37.3	0	1	0	0	1	12	2	1	0	1		0	1	1	4	1	1	1	1	1	1	1	1	1	1	1	4	4	0
219/8	1	3	5	4		5	2010-07-07	4	0	35.8	1	1	0	0	2	15	2	0	1	2	1	0	1	0
220/10	1	10	11	4		5	2010-11-25	4	0	37.6	0	1	0	0	1	12	2	0	0	1		0	1	0
220/11	2	24	35	4		5	2010-10-22	5	0	37.4	0	1	0	0	1	12	2	1	1	2	1	0	1	0
220/3	1	14	17	8	NIGERIA	3	2010-11-10	9	0	37	0	1	0	0	1	15	2	1	0	1		0	1	0
220/4	1	9	11	2		3	2010-08-23	7	0	37	0	0	0	0	1	9	1	0	1	1		0	1	0
220/5	1	9	11	3		4	2010-08-09	8	0	36.8	0	0	0	0	2	9	1	0	0	1		0	1	0
220/6	2	8	11	3		4	2010-06-26	6	0	37.2	0	1	0	0	1	13	2	1	0	1		0	1	0
221/1	1	11	11	3		2	2010-06-29	6	0	38.5	2	1	1	1	2	18	2	1	1	1		0	1	0
221/10	1	7	11	4		5	2010-11-27	5	0	37.6	0	1	0	0	1	14	2	1	0	1		0	1	0
221/5	2	12	17	3		4	2010-08-11	8	0	37.5	0	1	0	0	1	15	2	0	0	1		0	1	0
221/6	2	4	5	3		4	2010-06-28	10	0	37.9	0	1	0	0	1	13	2	0	0	1		0	1	0
221/8	1	6	11	4		5	2010-07-09	6	0	37	0	1	0	0	2	14	2	0	0	2	1	0	1	1	2	3	1	1	1	1	1	1	1	1	1	3	4	4	0
221/9	1	14	17	4		5	2010-08-18	6	0	37.2	0	1	0	0	1	12	2	0	0	1		0	1	1	1	1	1	4	4	4	4	1	1	1	4	4	1	1	9
222/1	2	9	11	1		2	2010-06-30	5	0	38.5	2	1	1	1	1	15	2	0	0	1		0	1	0
222/2	2	10	11	2		3	2010-07-07	9	0	36.6	0	1	0	0	1	14	2	0	0	1		0	1	0
222/3	2	8	11	2		3	2010-11-11	7	0	37.8	0	1	0	0	1	12	2	1	0	1		0	1	1	3	1	1	1	1	1	1	1	1	1	1	1	4	4	0
223/1	1	9	11	1		2	2010-07-01	9	0	37.8	0	0	1	1	1	12	2	0	0	1		0	1	0
223/10	1	11	11	4		5	2010-11-29	5	0	39.6	2	1	0	0	1	14	2	0	0	1		0	1	0
223/2	2	12	17	2		3	2010-07-09	7	0	36.7	0	1	0	0	1	17	2	0	0	1		0	1	0
223/3	2	16	17	2		3	2010-11-12	6	0	38.5	2	1	0	0	1	14	2	0	0	1		0	1	0
223/4	2	14	17	2		3	2010-08-24	8	0	36.3	0	1	0	0	1	14	2	0	0	1		0	1	0
223/5	1	12	17	3		4	2010-08-12	8	0	38.2	2	1	0	0	2	16	2	0	0	1		0	1	0
223/6	1	6	11	3		4	2010-06-29	5	0	38	2	1	0	0	1	11	2	0	0	1		0	1	0
224/10	2	9	11	4		5	2010-12-06	4	0	37.3	0	1	0	0	1	13	2	0	1	1		0	1	0
224/11	1	8	11	4		5	2010-10-25	5	0	36.9	0	1	0	0	1	11	2	0	0	1		0	1	0
224/5	1	8	11	3		4	2010-08-13	6	0	37.3	0	0	0	0	1	9	1	0	1	1		0	1	0
224/8	1	12	17	4		5	2010-07-12	5	0	37.8	0	0	0	0	1	8	1	0	0	1		0	1	1	2	3	1	1	1	1	1	1	1	1	1	3	4	4	0
224/9	1	38	59	4		5	2010-08-19	6	0	38.5	2	0	0	0	1	11	2	0	0	1		0	1	0
225/1	1	6	11	2		2	2010-07-06	9	0	37.5	0	1	1	1	2	15	2	0	1	1		0	1	1	3	3	1	1	1	1	1	1	1	1	1	3	4	4	0
225/10	2	14	17	4		5	2010-12-08	7	0	36.5	0	1	0	0	1	12	2	0	0	1		0	1	0
225/11	2	7	11	4		5	2010-10-26	6	0	36	0	0	0	0	2	9	1	0	0	1		0	1	1	2	3	2	1	1	1	1	1	1	1	1	3	4	4	0
225/3	2	11	11	8	NIGERIA	3	2010-11-16	4	0	37.1	0	1	0	0	1	13	2	1	1	1		0	1	0
225/9	1	5	5	4		5	2010-08-20	5	0	37	0	0	0	0	1	10	1	1	0	1		0	1	0
226/3	1	10	11	8	NIGERIA	3	2010-11-22	8	0	36.9	0	1	0	0	1	15	2	0	0	1		0	1	1	3	1	1	1	1	1	1	3	3	1	1	1	4	4	0
226/5	2	9	11	3		4	2010-08-16	6	0	36.2	0	1	0	0	1	14	2	1	1	1		0	1	0
226/6	1	21	23	3		4	2010-07-02	5	0	38.8	2	1	0	0	1	13	2	1	0	1		0	1	0
227/10	1	6	11	4		5	2010-12-13	9	0	36.2	0	1	0	0	1	13	2	1	0	1		0	1	1	3	1	1	1	1	1	1	1	1	1	1	1	4	4	0	1	1	1	4	4	4	4	1	1	1
227/2	2	5	5	2		3	2010-07-10	7	0	36.9	0	1	0	0	1	14	2	0	1	1		0	1	1	2	3	1	1	1	1	1	1	1	1	1	3	4	4	0	4	1	1	1	1	1	1	1	1	1
227/4	2	7	11	2		3	2010-08-25	8	0	38.6	2	0	0	0	1	10	1	0	0	1		0	1	1	4	1	1	1	1	1	1	1	1	1	1	1	4	4	0
227/5	2	12	17	3		4	2010-08-17	5	0	36.8	0	0	0	0	1	8	1	0	0	1		0	1	1	1	1	1	4	4	4	4	1	1	1	4	4	1	1	9
227/6	2	5	5	3		4	2010-07-03	5	0	37.9	0	1	0	0	1	13	2	0	0	1	1	0	1	0
227/8	1	10	11	4		5	2010-07-14	6	0	37	0	0	0	0	1	10	1	0	1	1		0	1	1	1	1	1	4	4	4	4	1	1	1	4	4	1	1	9
228/10	1	12	17	4		5	2010-12-14	4	0	37.2	0	1	0	0	1	13	2	0	0	1		0	1	1	3	3	1	1	1	1	1	1	1	1	1	3	4	4	0
228/3	1	13	17	2		3	2010-11-24	7	0	36.2	0	1	0	0	1	13	2	0	0	1		0	1	0
228/4	1	12	17	2		3	2010-08-28	6	0	37.2	0	1	0	0	1	15	2	1	0	1		0	1	1	1	1	1	4	4	4	4	1	1	1	4	4	1	1	9
228/5	2	8	11	3		4	2010-08-18	4	0	36.2	0	0	1	0	1	9	1		0	1		0	1	1	1	1	1	4	4	4	4	1	1	1	4	4	1	1	9	4	1	1	1	1	1	1	1	1	1
229/1	1	18	23	1		2	2010-07-08	6	0	37.5	0	1	1	1	1	17	2	0	1	1		0	1	1	2	3	2	1	1	1	1	1	1	1	1	3	4	4	0
229/10	2	11	11	4		5	2010-12-16	6	0	38.2	2	0	0	0	1	9	1	0	0	1		0	1	1	3	3	1	1	1	1	1	1	1	1	1	3	4	4	0
229/11	1	12	17	4		5	2010-11-01	5	0	37	0	1	0	0	1	13	2	1	1	2	1	0	1	0
229/2	1	10	11	2		3	2010-07-15	6	0	36	0	1	0	0	1	13	2	0	0	1		0	1	0
229/4	1	4	5	2		3	2010-08-30	5	0	39	2	0	0	0	1	10	1	1	0	1		0	1	0
229/5	2	12	17	3		4	2010-08-20	5	0	36.3	0	0	0	0	2	8	1	0	0	1		0	1	0
229/6	2	13	17	3		4	2010-07-05	10	0	36.9	0	1	0	0	1	14	2	1	0	1		0	1	0
229/8	1	12	17	4		5	2010-07-17	5	0	37.9	0	1	0	0	1	13	2	0	0	1		0	1	0
230/1	1	21	23	1		2	2010-07-09	10	0	38	2	0	1	1	1	12	2	0	1	1		0	1	1	3	1	1	1	1	1	1	1	1	1	1	1	4	4	0
230/10	2	2	5	4		5	2010-12-17	8	0	37.2	0	1	0	0	1	13	2	1	0	1		0	1	0
230/8	1	11	11	4		5	2010-07-21	6	0	36.7	0	1	0	0	1	16	2	0	0	1		0	1	0
230/9	2	10	11	4		5	2010-08-21	7	0	37	0	1	0	0	1	13	2	0	0	1		0	1	0
231/2	1	6	11	2		3	2010-07-20	8	0	37	0	1	0	0	1	12	2	0	0	1		0	1	1	1	1	1	4	4	4	4	1	1	1	4	4	1	1	9
231/3	2	8	11	8	NIGERIA	3	2010-11-25	6	0	36.8	0	1	0	0	1	13	2	1	0	1		0	1	0
231/4	1	11	11	2		3	2010-08-31	7	0	36.3	0	1	0	1	1	18	2	0	0	1		0	1	0
231/6	2	13	17	3		4	2010-07-06	4	0	38	2	0	0	0	1	8	1	1	0	1		0	1	0
232/1	2	3	5	2		2	2010-07-12	8	0	37.8	0	0	1	1	1	11	2	0	0	1		0	1	0
232/10	2	10	11	4		5	2010-12-22	5	0	37.1	0	1	0	0	1	14	2	0	0	1		0	1	0
232/4	2	11	11	2		3	2010-09-02	6	0	36.5	0	0	0	0	1	9	1	0	0	1		0	1	0
232/5	1	6	11	3		4	2010-08-25	6	0	37.7	0	0	0	0	2	11	2	0	0	1		0	1	0
232/8	1	8	11	4		5	2010-07-22	6	0	36.8	0	1	0	0	1	14	2	0	0	1		0	1	1	2	3	1	1	1	1	1	1	1	1	1	3	4	4	0
232/9	2	7	11	4		5	2010-08-23	6	0	38.5	2	1	0	0	1	13	2	1	1	1		0	1	1	1	1	1	4	4	4	4	1	1	1	4	4	1	1	9
233/1	1	7	11	1		2	2010-07-13	5	0	37.5	0	0	1	1	1	11	2	0	0	1		0	1	0
233/11	1	10	11	4		5	2010-11-03	5	0	37	0	1	0	0	2	13	2	0	1	2	1	0	1	0
233/4	1	23	23	2		3	2010-09-03	5	0	38.6	2	0	0	0	1	10	1	0	0	1		0	1	0
233/6	2	7	11	3		4	2010-07-07	6	0	37.7	0	1	0	0	1	13	2	0	0	1		0	1	0
234/1	1	16	17	1		2	2010-07-14	7	0	38	2	0	1	1	2	10	1	0	1	1		0	1	0
234/10	2	13	17	4		5	2010-12-23	7	0	37.8	0	1	0	0	1	12	2	0	0	1		0	1	0
234/4	2	21	23	2		3	2010-09-07	8	0	37.2	0	1	0	0	1	15	2	0	0	1		0	1	0
234/5	2	7	11	8	NIGERIA	4	2010-08-26	6	0	36.7	0	1	0	0	1	14	2	1	0	1		0	1	0
234/6	2	7	11	3		4	2010-07-09	8	0	36.3	0	0	0	0	1	9	1	0	0	1		0	1	1	2	3	1	1	1	1	1	1	1	1	1	3	4	4	0
235/10	1	36	59	4		5	2010-12-27	7	0	39.1	2	0	0	0	1	11	2	0	0	1		0	1	0
235/11	1	8	11	4		5	2010-11-04	9	0	37	0	1	0	0	2	14	2	0	1	1		0	1	0
235/4	1	22	23	2		3	2010-09-08	8	0	37.3	0	0	0	0	1	9	1	0	1	2	9	0	1	1	4	3	2	1	1	1	1	1	1	1	1	1	4	4	0
235/5	1	24	35	3		4	2010-08-27	6	0	37	0	1	0	0	1	16	2	0	0	1		0	1	1	3	1	1	1	1	1	1	1	1	1	1	1	4	4	0	1	1	1	4	4	4	4	1	1	1
235/8	1	12	17	4		5	2010-07-23	4	0	37.8	0	0	0	0	1	8	1	0	0	1		0	1	0
236/2	1	10	11	2		3	2010-07-21	5	0	36.7	0	1	0	0	1	12	2	0	0	1		0	1	0
236/3	1	24	35	2		3	2010-11-26	5	0	38.8	2	1	0	0	1	13	2	0	0	1		0	1	0
236/4	2	9	11	2		3	2010-09-14	8	0	36.5	0	1	0	0	1	15	2	1	0	1		0	1	0
236/5	1	17	17	3		4	2010-08-28	8	0	37.8	0	1	0	0	1	15	2	0	0	1		0	1	1	3	1	1	1	1	1	1	1	1	1	1	1	4	4	0	1	1	1	4	4	4	4	1	1	1
236/9	1	12	17	4		5	2010-08-24	9	0	38.3	2	1	0	0	1	12	2	1	0	1		0	1	0
237/10	2	6	11	4		5	2010-12-31	8	0	38.7	2	1	0	0	1	16	2	1	1	1		0	1	0
237/3	1	4	5	2		3	2010-11-29	8	0	36.1	0	1	0	0	1	13	2	1	0	1		0	1	1	3	3	3	3	3	3	1	1	1	3	1	3	4	4	1
237/5	1	6	11	3		4	2010-08-30	6	0	35.7	1	1	0	0	1	13	2	1	0	1		0	1	0
237/6	2	11	11	3		4	2010-07-10	6	0	38.2	2	0	0	0	1	9	1	0	0	1		0	1	0
237/8	1	13	17	4		5	2010-07-24	5	0	37.3	0	1	0	0	2	12	2	0	0	2	1	0	1	1	2	3	1	1	1	1	1	1	1	1	1	3	4	4	0
238/1	2	4	5	1		2	2010-07-18	9	0	38	2	0	1	1	1	11	2	0	1	1		0	1	0
238/2	2	7	11	2		3	2010-07-22	7	0	36.4	0	1	0	0	1	14	2	1	0	1		0	1	0
238/4	1	11	11	2		3	2010-09-15	5	0	36.4	0	1	0	0	1	11	2	0	1	1		0	1	1	1	1	1	4	4	4	4	1	1	1	4	4	1	1	9
238/5	2	8	11	3		4	2010-09-01	8	0	37.2	0	0	0	0	1	9	1	1	0	1		0	1	1	3	1	1	1	1	1	1	1	1	1	1	1	4	4	0	1	1	1	4	4	4	4	1	1	1
238/6	1	5	5	3		4	2010-07-12	4	0	37.1	0	1	0	0	1	12	2	0	0	1		0	1	1	4	1	1	1	1	1	1	1	1	1	1	3	4	4	0
238/8	2	8	11	4		5	2010-07-26	5	0	37.8	0	0	0	0	2	10	1	0	0	2	1	0	1	0
238/9	1	24	35	4		5	2010-08-25	6	0	37	0	0	0	0	1	9	1	0	0	1		0	1	0
239/1	2	4	5	1		2	2010-07-18	6	0	37.5	0	0	1	1	1	11	2	0	1	1		0	1	0
239/11	1	24	35	4		5	2010-11-05	6	0	38	2	0	0	0	1	10	1	0	1	1		0	1	1	3	3	1	1	1	1	1	1	1	1	1	1	4	4	0
239/6	1	4	5	3		4	2010-07-14	5	0	37.4	0	0	0	0	1	8	1	0	0	1		0	1	1	1														9
240/1	1	8	11	1		2	2010-07-19	6	0	37.5	0	0	1	1	1	10	1	1	0	1		0	1	0
240/10	2	12	17	4		5	2011-01-06	6	0	36.2	0	0	0	0	1	10	1	0	1	1		0	1	0
240/2	2	9	11	2		3	2010-07-23	8	0	36.2	0	1	0	0	1	15	2	0	1	1		0	1	0
240/5	1	8	11	3		4	2010-09-07	7	0	38.1	2	1	0	0	1	15	2	1	0	1		0	1	0
240/6	1	3	5	3		4	2010-07-15	10	0	37.3	0	1	0	0	1	13	2	1	0	1		0	1	0
240/8	2	7	11	4		5	2010-07-27	4	0	38.5	2	1	0	0	1	13	2	0	0	1		0	1	1	2	3	1	1	1	1	1	1	1	1	1	3	4	4	0
240/9	2	10	11	4		5	2010-08-26	5	0	37	0	1	0	0	1	12	2	1	1	1		0	1	0
241/1	2	6	11	2		2	2010-07-20	5	0	37.8	0	0	1	1	2	9	1	0	1	1		0	1	0
241/10	2	12	17	4		5	2011-01-07	7	0	36.7	0	0	0	0	1	10	1	0	1	1		0	1	0
241/3	1	9	11	8	NIGERIA	3	2010-11-30	9	0	36.8	0	1	0	0	1	13	2	1	0	1		0	1	1	3	3	3	3	3	3	1	1	1	3	1	3	4	4	1
241/4	2	7	11	2		3	2010-09-17	4	0	37.7	0	0	0	0	1	8	1	0	0	1		0	1	0
241/6	1	5	5	3		4	2010-07-16	7	0	37	0	0	0	0	1	9	1	0	0	1		0	1	0
241/8	1	4	5	4		5	2010-07-28	5	0	37.8	0	0	0	0	1	8	1	1	0	2	1	0	1	1	2	3	2	1	1	1	1	1	1	1	1	3	4	4	0
241/9	1	13	17	4		5	2010-08-27	8	0	37	0	0	0	0	1	9	1	0	0	1		0	1	0
242/1	2	30	35	1		2	2010-07-21	7	0	37.3	0	0	1	1	1	10	1	0	0	1		0	1	0
242/10	1	9	11	4		5	2011-01-10	8	0	36.9	0	0	0	0	1	10	1	0	0	1		0	1	0
242/11	1	11	11	4		5	2010-11-08	5	0	37	0	1	0	0	1	12	2	1	0	1		0	1	0
242/2	1	14	17	2		3	2010-07-24	8	0	37.2	0	1	0	0	1	15	2	1	0	1		0	1	0
243/2	2	31	35	2		3	2010-07-26	4	0	36.1	0	1	0	0	1	11	2	0	0	1		0	1	1	1	1	1	4	4	4	4	1	1	1	4	4	1	1	9
243/4	2	6	11	2		3	2010-09-18	3	0	37.5	0	0	0	0	1	7	1	0	0	1		0	1	0
243/5	2	15	17	3		4	2010-09-08	8	0	38.4	2	1	0	0	2	14	2	0	0	1		0	1	1	3	1	1	1	1	1	1	1	1	1	1	1	4	4	0
243/6	2	8	11	3		4	2010-07-17	8	0	38.2	2	0	0	0	1	9	1	0	0	1		0	1	0
243/8	2	8	11	4		5	2010-08-05	7	0	39.5	2	1	0	0	1	16	2	1	0	1		0	1	0
243/9	2	9	11	4		5	2010-08-28	7	0	36.8	0	1	0	0	1	14	2	1	0	1		0	1	2
244/10	1	36	59	4		5	2011-01-12	7	0	36.2	0	0	0	0	1	10	1	0	0	1		0	1	1	3	3	1	1	1	1	1	1	1	1	1	3	4	4	0
244/3	2	12	17	2		3	2010-12-02	5	0	40	2	1	0	0	1	15	2	0	0	1		0	1	1	3	3	3	3	3	3	1	2	2	1	1	1	4	4	1
244/4	2	8	11	2		3	2010-09-20	3	0	36	0	1	0	0	1	14	2	1	1	2	1	0	1	1	1	1	1	4	4	4	4	1	1	1	4	4	1	1	9
245/1	2	4	5	1		2	2010-07-21	8	0	38.5	2	1	1	1	1	16	2	1	0	1		0	1	0
245/10	2	15	17	4		5	2011-01-15	9	0	37.3	0	1	0	0	1	14	2	0	0	1		0	1	1	3	3	1	1	1	1	1	1	1	1	1	3	4	4	0
245/11	2	10	11	4		5	2010-11-09	5	0	37.2	0	1	0	0	1	13	2	0	0	1		0	1	0
245/3	2	12	17	8	NIGERIA	3	2010-12-06	9	0	37.3	0	1	0	0	1	13	2	1	0	1		0	1	0
245/5	2	4	5	3		4	2010-09-13	5	0	37.2	0	1	0	0	1	12	2	0	0	1		0	1	1	2	3	1	1	1	1	1	1	1	1	1	3	4	4	0
245/6	2	15	17	3		4	2010-07-19	4	0	38.1	2	1	0	0	1	13	2	1	0	1		0	1	0
245/8	2	10	11	4		5	2010-08-13	7	0	37.3	0	1	0	0	2	15	2	0	1	2	3	0	1	0
246/1	1	6	11	4		2	2010-07-21	5	0	37.8	0	0	1	1	1	10	1	0	0	1		0	1	0
246/10	2	7	11	4		5	2011-01-17	7	0	36.4	0	0	0	0	1	11	2	0	1	1		0	1	0
246/2	1	11	11	2		3	2010-07-28	6	0	36	0	1	0	0	1	14	2	1	1	2	1	0	1	0
246/3	2	9	11	2		3	2010-12-10	7	0	39.5	2	1	0	0	1	15	2	0	0	1		0	1	0
246/6	2	5	5	3		4	2010-07-20	5	0	37.5	0	0	0	0	1	8	1	0	0	1		0	1	0
246/9	1	24	35	4		5	2010-08-31	10	0	38	2	1	0	0	1	12	2	0	0	1		0	1	1	3	3	2	1	1	1	1	1	1	1	1	3	4	4	9
247/10	1	24	35	4		5	2011-01-18	8	0	37.5	0	0	0	0	1	9	1	0	1	1		0	1	1	2	1	1	1	1	1	1	1	1	1	1	1	4	4	0
247/11	1	12	17	4		5	2010-11-10	6	0	37	0	1	0	0	1	14	2	1	0	1		0	1	0
247/3	2	11	11	2		3	2010-12-11	10	0	36.2	0	1	0	0	1	13	2	1	0	1		0	1	0
247/4	2	8	11	2		3	2010-09-21	5	0	37.4	0	1	0	0	1	15	2	0	1	2	1	0	1	0
247/5	2	11	11	3		4	2010-09-14	12	0	36.1	0	0	0	0	2	9	1	0	0	1		0	1	0
248/1	1	23	23	1		2	2010-07-22	7	0	37.2	0	0	1	1	1	10	1	0	1	1		0	1	1	3	3	3	3	3	3	1	3	3	3	1	3	4	4	1
248/2	1	11	11	2		3	2010-07-29	7	0	38.4	2	1	0	0	1	14	2	0	0	1		0	1	1	1	1	1	4	4	4	4	1	1	1	4	4	1	1	9
248/3	1	8	11	2		3	2010-12-16	7	0	36.4	0	1	0	0	1	12	2	1	0	1		0	1	0
248/6	1	8	11	3		4	2010-07-21	9	0	37.5	0	1	1	1	2	17	2	0	1	2	4	1	1	0
248/8	2	7	11	4		5	2010-08-14	7	0	37.5	0	1	0	0	2	13	2	0	0	2	1	0	1	1	2	3	1	1	1	1	1	1	1	1	1	3	4	4	0
248/9	1	10	11	4		5	2010-09-01	6	0	37.5	0	1	0	0	1	15	2	0	0	1		0	1	0
249/1	2	18	23	1		2	2010-07-23	8	0	36.5	0	1	1	1	1	14	2	0	0	1		0	1	0
249/10	2	9	11	4		5	2011-01-20	7	0	36.3	0	1	0	0	1	15	2	0	0	1		0	1	1	2	3	1	1	1	1	1	1	1	1	1	3	4	4	0
249/11	2	25	35	4		5	2010-11-11	6	0	37	0	0	0	0	1	9	1	1	0	1		0	1	0
249/2	2	9	11	2		3	2010-07-31	7	0	36.6	0	1	0	0	1	13	2	0	0	1		0	1	1	2	3	1	1	1	1	1	1	1	1	1	3	4	4	0
249/5	1	11	11	3		4	2010-09-16	8	0	36.8	0	0	0	0	1	9	1	0	0	1		0	1	1	3	3	1	1	1	1	1	1	1	1	1	3	4	4	0
250/1	2	7	11	1		2	2010-07-24	6	0	37.2	0	0	0	0	1	9	1	0	0	1		0	1	0
250/10	2	24	35	4		5	2011-01-25	7	0	37.9	0	0	0	0	1	9	1	0	0	1		0	1	0
250/2	1	10	11	2		3	2010-08-02	8	0	37.3	0	1	0	0	1	15	2	0	1	1		0	1	1	2	3	1	1	1	1	1	1	1	1	1	3	4	4	0
250/3	1	8	11	2		3	2010-12-17	7	0	37	0	1	0	0	1	15	2	1	0	1		0	1	1	3	3	2	1	1	1	1	1	1	1	1	3	4	4	0
250/5	1	8	11	3		4	2010-09-17	9	0	39.1	2	1	0	0	2	17	2	1	0	1		0	1	1	2	3	2	1	1	1	1	1	1	1	1	3	4	4	0
250/6	2	7	11	3		4	2010-07-22	10	0	37.3	0	1	0	0	1	12	2	0	0	1		0	1	0
250/9	1	12	17	4		5	2010-09-02	6	0	37	0	1	0	0	1	13	2	0	0	1		0	1	0
251/1	1	3	5	4		2	2010-07-25	8	0	37.5	0	0	1	1	2	12	2	0	0	1		0	1	0
251/2	1	12	17	2		3	2010-08-04	7	0	37.7	0	1	0	0	1	13	2	0	0	1		0	1	0
251/5	1	8	11	3		4	2010-09-22	7	0	38.5	2	0	0	0	1	10	1	0	0	1		0	1	0
251/9	2	4	5	4		5	2010-09-03	5	0	37.1	0	0	0	0	1	8	1	1	0	1		0	1	0
252/11	2	12	17	4		5	2010-11-12	8	0	37	0	1	0	0	1	13	2	0	0	1		0	1	0
252/2	1	8	11	2		3	2010-08-05	7	0	36.5	0	1	0	0	1	15	2	0	1	1		0	1	1	2	3	1	1	1	1	1	1	1	1	1	3	4	4	0
252/3	2	14	17	2		3	2010-12-20	7	0	38	2	1	0	0	1	14	2	1	0	1		0	1	0
252/4	2	10	11	2		3	2010-09-22	4	0	38.9	2	1	0	0	1	14	2	0	0	1		0	1	0
252/6	1	5	5	3		4	2010-07-23	9	0	36.9	0	1	0	0	1	12	2	0	0	1		0	1	0
253/10	1	19	23	4		5	2011-01-26	8	0	37.1	0	0	0	0	1	9	1	0	0	1		0	1	0
253/2	1	11	11	2		3	2010-08-09	8	0	37.3	0	1	0	0	1	12	2	0	0	1		0	1	0
253/3	1	7	11	2		3	2010-12-22	5	0	36.8	0	1	0	0	1	14	2	1	1	1		0	1	1	3	3	2	1	1	1	1	1	1	1	1	3	4	4	0
253/4	2	8	11	2		3	2010-09-23	4	0	37.6	0	1	0	0	1	13	2	0	0	1		0	1	1	1	3	2	4	4	4	4	1	1	1	4	4	3	3	9
253/5	1	5	5	8	NIGERIA	4	2010-09-23	8	0	38	2	1	0	0	2	14	2	1	0	1		0	1	0
253/9	1	6	11	4		5	2010-09-07	9	0	37	0	1	0	0	1	13	2	1	0	1		0	1	0
254/1	2	23	23	1		2	2010-07-29	8	0	38	2	0	1	1	2	12	2	0	1	1		0	1	0
254/2	1	12	17	8	NIGERIA	3	2010-08-10	7	0	36.4	0	1	0	0	1	15	2	1	0	1		0	1	1	1	1	1	4	4	4	4	1	1	1	4	4	1	1	9
254/6	2	7	11	3		4	2010-07-24	9	0	37.3	0	1	0	0	2	14	2	1	0	1	1	0	1	1	2	3	1	1	1	1	1	1	1	1	1	3	4	4	0
254/8	1	9	11	4		5	2010-08-16	6	0	37.8	0	1	0	0	2	14	2	1	1	2	1	0	1	1	1	1	1	4	4	4	4	1	1	1	4	4	1	1	9
255/10	1	5	5	4		5	2011-01-27	8	0	38.9	2	1	0	0	1	15	2	1	0	1		0	1	0
255/3	2	14	17	2		3	2010-12-23	4	0	38.2	2	1	0	0	1	14	2	0	0	1		0	1	1	3	3	1	1	1	1	1	1	1	1	1	3	4	4	0
255/4	2	6	11	2		3	2010-09-25	4	0	36.2	0	1	0	0	1	12	2	0	0	1		0	1	1	1	1	1	4	4	4	4	1	1	1	4	4	1	1	9	3	1	1	1	1	1	1	1	1	1
255/5	1	13	17	3		4	2010-09-24	4	0	38.2	2	1	0	0	1	11	2	0	0	1		0	1	0
256/1	1	18	23	1		2	2010-07-30	7	0	36	0	1	1	1	1	15	2	0	0	1		0	1	0
256/2	2	7	11	2		3	2010-08-13	8	0	36.7	0	1	0	0	1	13	2	0	0	1		0	1	1	1	1	1	4	4	4	4	1	1	1	4	4	1	1	9
256/3	1	7	11	2		3	2010-12-29	4	0	36.1	0	0	0	0	1	10	1	0	1	1		0	1	0
256/4	2	9	11	2		3	2010-09-27	5	0	36.9	0	1	0	0	1	11	2	0	0	1		0	1	0
256/5	1	19	23	3		4	2010-09-27	8	0	38	2	1	0	0	1	16	2	0	0	1		0	1	1	3	1	1	1	1	1	1	1	1	1	1	1	4	4	0
256/6	1	12	17	3		4	2010-07-27	7	0	36.5	0	0	0	0	1	9	1	0	1	1		0	1	1	2	3	1	1	1	1	1	1	1	1	1	3	4	4	0
257/1	2	19	23	1		2	2010-07-30	9	0	36.9	0	0	1	1	2	10	1	1	1	4		1	1	0
257/10	1	4	5	4		5	2011-01-28	6	0	37.1	0	0	0	0	1	11	2	1	0	1		0	1	0
257/4	1	9	11	2		3	2010-09-28	7	0	36.7	0	1	0	0	1	13	2	1	0	1		0	1	0
257/6	1	21	23	3		4	2010-07-28	10	0	37.1	0	0	0	0	1	9	1	0	1	1		0	1	0
257/8	1	12	17	4		5	2010-08-17	4	0	37.9	0	0	0	0	1	9	1	0	0	1		0	1	0
258/2	1	11	11	2		3	2010-08-17	7	0	37	0	1	0	1	1	18	2	0	0	1		0	1	0
258/3	2	9	11	2		3	2011-01-05	6	0	36.8	0	1	0	0	1	13	2	0	1	1		0	1	0
258/5	1	17	17	3		4	2010-09-30	5	0	38.7	2	1	0	0	1	13	2	1	1	1		0	1	0
259/10	2	8	11	4		5	2011-02-02	9	0	38.7	2	0	0	0	1	10	1	1	0	1		0	1	0
259/2	2	8	11	2		3	2010-08-19	6	0	36.1	0	1	0	0	1	16	2	0	0	1		0	1	1	1	1	1	4	4	4	4	1	1	1	4	4	1	1	9
259/3	2	7	11	2		3	2011-01-06	8	0	37.2	0	1	0	0	1	13	2	1	0	1		0	1	1	2	3	1	1	1	1	1	1	1	1	1	3	4	4	0
259/5	1	8	11	3		4	2010-10-04	8	0	38.2	2	0	0	0	1	9	1	0	0			0	1	0
260/1	2	2	5	1		2	2010-08-01	5	0	37.4	0	0	1	1	2	11	2	0	0	1		0	1	0
260/2	1	19	23	2		3	2010-08-21	5	0	37	0	1	0	0	1	16	2	0	0	1		0	1	0
260/5	2	24	35	3		4	2010-10-07	6	0	38.2	2	0	0	0	1	9	1	0	0	1		0	1	0
260/6	2	7	11	3		4	2010-07-30	7	0	37.5	0	1	0	0	1	11	2	0	0	1		0	1	1	1	1	1	4	4	4	4	1	1	1	4	4	1	1	9
261/1	1	14	17	1		2	2010-08-02	8	0	38	2	0	0	0	1	9	1	0	0	1		0	1	1	4	3	2	1	1	1	1	1	1	1	1	3	4	4	0
261/11	2	10	11	4		5	2010-11-15	7	0	38	2	1	0	0	2	16	2	1	1	2	1	0	1	0
261/2	1	8	11	2		3	2010-08-24	7	0	36.7	0	1	0	0	2	14	2	0	1	2	1	0	1	0
261/4	1	22	23	2		3	2010-09-29	9	0	37.3	0	1	1	1	1	15	2	0	0	1		0	1	0
261/8	1	14	17	4		5	2010-08-18	4	0	37.8	0	1	0	0	2	14	2	1	1	2	1	0	1	0
262/1	2	6	11	4		2	2010-08-03	9	0	38.2	2	1	1	1	1	17	2	1	0	1		0	1	1	2	3	2	1	1	1	1	1	1	1	1	3	4	4	0
262/10	2	11	11	4		5	2011-02-03	6	0	37.3	0	0	0	0	1	9	1	0	0	1		0	1	0
262/3	2	7	11	2		3	2011-01-07	6	0	36	0	1	0	0	1	15	2	1	1	1		0	1	0
262/4	1	9	11	2		3	2010-09-30	6	0	37.4	0	1	0	0	1	14	2	1	0	1		0	1	0
262/5	2	8	11	3		4	2010-10-08	6	0	37.4	0	1	0	0	1	12	2	0	0	1		0	1	0
263/1	1	5	5	1		2	2010-08-03	6	0	38	2	0	1	1	1	10	1	1	1	1		0	1	1	3	3	3	3	3	3	1	2	1	1	1	3	4	4	1
263/11	2	33	35	4		5	2010-11-19	6	0	36.6	0	1	0	0	1	12	2	0	0	2	1	0	1	0
263/2	1	4	5	2		3	2010-08-25	8	0	36.4	0	1	0	0	1	16	2	0	0	1		0	1	0
263/3	2	9	11	2		3	2011-01-10	7	0	36.2	0	1	0	0	1	13	2	1	0	1		0	1	0
263/5	1	6	11	3		4	2010-10-13	7	0	36.8	0	1	0	0	2	16	2	1	0	1		0	1	1	2	3	1	1	1	1	1	1	1	1	1	3	4	4	0
263/6	1	9	11	3		4	2010-07-31	8	0	37.9	0	0	0	0	1	9	1	1	0	1		0	1	1	1	1	1	4	4	4	4	3	3	1	4	4	1	1	9
263/9	1	4	5	4		5	2010-09-08	5	0	38.6	2	0	0	0	1	11	2	1	0	1		0	1	0
264/1	2	7	11	1		2	2010-08-04	5	0	37.9	0	0	1	1	1	10	1	0	0	1		0	1	1	2	3	2	1	1	1	1	1	1	1	1	3	4	4	0	3	3	3	3	3	3	1	3	3	3
264/3	1	9	11	2		3	2011-01-15	8	0	36.4	0	1	0	0	1	13	2	1	0	1		0	1	0
264/4	2	6	11	2		3	2010-10-01	7	0	39.5	2		0	0	1	17	2	0	0	1		0	1	0
264/6	1	8	11	3		4	2010-08-02	5	0	36.9	0	0	0	0	1	10	1	0	0	1		0	1	0
264/8	2	20	23	4		5	2010-08-19	5	0	38.5	2	0	0	0	1	9	1	0	1	1		0	1	0
264/9	1	8	11	4		5	2010-09-11	6	0	38	2	1	0	0	1	13	2	0	0	1		0	1	0
265/2	2	8	11	2		3	2010-08-26	4	0	37.2	0	1	0	0	1	15	2	0	1	1		0	1	0
265/3	1	9	11	8	NIGERIA	3	2011-01-17	8	0	38.5	2	1	0	0	1	15	2	1	0	1		0	1	1	3	3	1	1	1	1	1	1	1	1	1	3	4	4	0
265/5	1	9	11	3		4	2010-10-15	5	0	35.6	1	0	0	0	2	8	1	0	1	1		0	1	0
265/9	2	8	11	4		5	2010-09-13	6	0	37	0	0	0	0	1	11	2	0	0	1		0	1	1	2	1	1	1	1	1	1	1	1	1	1	1	4	4	0	1	1	1	4	4	4	4	1	1	1
266/1	1	11	11	2		2	2010-08-06	6	0	38	2	1	1	1	2	17	2	0	0	1		0	1	1	2	3	2	1	1	1	1	1	1	1	1	3	4	4	0
266/10	1	10	11	4		5	2011-02-04	8	0	38.1	2	0	0	0	1	10	1	0	0	1		0	1	0
266/4	1	12	17	2		3	2010-10-04	5	0	38.5	2	0	0	0	1	9	1	0	0	1		0	1	1	1	1	1	4	4	4	4	1	1	1	4	4	1	1	9
266/6	2	6	11	3		4	2010-08-03	4	0	37.7	0	0	0	0	1	8	1	0	0	1		0	1	0
267/1	2	23	23	1		2	2010-08-05	7	0	37.5	0	0	1	1	1	12	2	0	1	1		0	1	1	2	3	2	1	1	1	1	1	1	1	1	3	4	4	0
267/2	2	11	11	2		3	2010-08-27	5	0	36.6	0	0	0	0	1	8	1	0	0	1		0	1	1	1	1	4	4	4	4	4	4	1	1	4	4	1	1	9
267/3	1	13	17	2		3	2011-01-21	6	0	36.6	0	1	0	0	1	14	2	1	0	1		0	1	0
267/4	2	8	11	2		3	2010-10-05	6	0	39	2	1	0	0	1	14	2	0	0	1		0	1	0
267/5	2	11	11	3		4	2010-10-16	6	0	38.2	2	1	0	0	1	13	2	1	0	1		0	1	0
268/1	2	17	17	3		2	2010-08-06	7	0	38.5	2	1	1	1	2	17	2	0	1	1		0	1	0
268/10	2	3	5	4		5	2011-02-07	9	0	36.1	0	1	0	0	1	15	2	1	0	1		0	1	0
268/11	1	7	11	4		5	2010-11-22	5	0	36.4	0	0	0	0	1	8	1	0	0	1		0	1	1	2	3	2	1	1	1	1	1	1	1	1	3	4	4	0	3	1	1	1	1	1	1	1	1	1
268/6	1	12	17	3		4	2010-08-06	9	0	38.5	2	0	0	0	1	10	1	0	0	1		0	1	0
268/9	2	19	23	4		5	2010-09-14	8	0	40.2	2	1	0	0	1	14	2	0	0	1		0	1	0
269/1	1	48	59	1		2	2010-08-07	10	0	36.6	0	0	1	1	2	12	2	0	0	1		0	1	0
269/3	2	11	11	2		3	2011-01-24	5	0	37.2	0	1	0	0	1	13	2	0	1	1		0	1	0
269/5	2	8	11	3		4	2010-10-18	6	0	36.8	0	1	0	0	2	13	2	0	0	1		0	1	0
270/1	2	3	5	1		2	2010-08-08	7	0	37	0	0	1	1	1	10	1	0	0	1		0	1	0
270/2	2	12	17	2		3	2010-08-28	5	0	36.9	0	1	0	0	1	11	2	0	0	1		0	1	1	2	3	2	1	1	1	1	1	1	1	1	3	4	4	0	4	3	2	1	1	1	1	1	1	1
270/3	1	9	11	8	NIGERIA	3	2011-02-02	10	0	37.4	0	1	0	0	1	14	2	1	0	1		0	1	0
270/4	1	9	11	2		3	2010-10-06	6	0	37.3	0	0	0	0	1	11	2	1	0	1		0	1	1	1	1	1	4	4	4	4	1	1	1	4	4	1	1	9
270/5	1	18	23	3		4	2010-08-06	10	0	37.2	0	0	0	0	1	11	2	1	0	1		0	1	0
270/9	2	7	11	4		5	2010-09-15	5	0	38.6	2	1	0	0	1	13	2	0	0	1		0	1	0
271/1	1	13	17	1		2	2010-08-09	8	0	38	2	0	1	1	2	10	1	0	1	1		0	1	1	3	3	3	3	3	3	1	2	2	3	1	3	4	4	1
271/3	1	11	11	2		3	2011-02-03	4	0	37.2	0	0	0	0	1	8	1	0	0	1		0	1	0
271/5	1	11	11	3		4	2010-10-20	6	0	38.2	2	1	0	0	1	13	2	1	0	1		0	1	0
271/6	1	24	35	3		4	2010-08-09	10	0	36.8	0	0	0	0	2	11	2	0	0	2	4	1	1	1	3	1	1	1	1	1	1	1	1	1	1	1	4	4	0	4	1	1	1	1	1	1	1	1	1
272/1	1	29	35	1		2	2010-08-10	8	0	37.8	0	0	1	1	2	12	2	0	1	1		0	1	0
272/10	1	36	59	4		5	2011-02-08	9	0	36.7	0	1	0	0	1	14	2	1	0	1		0	1	0
272/2	2	6	11	2		3	2010-08-30	6	0	37.1	0	0	0	0	1	9	1	0	0	1		0	1	1	4	1	1	1	1	1	1	1	1	1	1	3	4	4	0
272/3	1	6	11	2		3	2011-02-08	6	0	38	2	1	0	0	1	14	2	1	0	1		0	1	0
272/4	1	29	35	2		3	2010-10-07	6	0	36.5	0	0	0	0	1	10	1	0	0	1		0	1	0
272/6	1	11	11	3		4	2010-08-10	7	0	38.1	2	1	0	0	1	14	2	0	0	1		0	1	0
272/8	2	14	17	4		5	2010-08-20	5	0	37.8	0	1	0	0	1	14	2	0	1	1		0	1	0
273/10	1	19	23	4		5	2011-02-09	6	0	36.2	0	0	0	0	1	9	1	0	0	1		0	1	0
273/5	2	12	17	3		4	2010-10-21	7	0	38.2	2	1	0	0	2	15	2	0	0	1		0	1	0
273/6	2	9	11	3		4	2010-08-12	9	0	39	2	1	0	0	1	16	2	1	1	1		0	1	0
273/9	1	8	11	4		5	2010-09-16	5	0	37.5	0	0	0	0	1	8	1	0	1	1		0	1	0
274/1	1	7	11	1		2	2010-08-11	7	0	37	0	0	1	1	2	12	2	0	1	1		0	1	0
274/3	1	18	23	2		3	2011-02-11	6	0	39.1	2	1	0	0	1	14	2	1	0	1		0	1	0
274/4	2	14	17	2		3	2010-10-08	6	0	37.2	0	0	0	0	1	9	1	0	0	1		0	1	0
275/1	2	8	11	1		2	2010-08-11	6	0	37.8	0	0	1	1	1	11	2	1	1	1		0	1	0
275/10	2	11	11	4		5	2011-02-10	6	0	36.1	0	0	0	0	1	9	1	0	0	1		0	1	0
275/5	1	8	11	3		4	2010-10-25	8	0	36.8	0	1	0	0	1			0	0	1		0	1	0
275/6	1	15	17	3		4	2010-08-16	5	0	37.5	0	0	0	0	1	10	1	0	0	1		0	1	0
276/1	1	19	23	2		2	2010-08-11	8	0	37	0	0	1	1	1	10	1	0	1	1		0	1	0
276/10	1	7	11	4		5	2011-02-12	4	0	38.1	2	0	0	0	1	8	1	0	0	1		0	1	0
276/2	1	37	59	2		3	2010-08-31	5	0	36.2	0	1	0	0	1	13	2	0	0	1		0	1	0
276/3	2	5	5	2		3	2011-02-15	6	0	36.8	0	1	0	0	1	14	2	0	0	1		0	1	1	1	1	1	4	4	4	4	1	1	1	4	4	1	1	9
276/5	2	15	17	3		4	2010-10-26	5	0	39.2	2	1	0	0	2	14	2	0	0	1		0	1	1	3	3	1	1	1	1	1	1	1	1	1	3	4	4	0
276/6	1	5	5	3		4	2010-08-17	6	0	38.9	2	1	1	1	2	19	2	0	1	1		0	1	1	1	1	1	4	4	4	4	1	1	1	4	4	1	1	9
276/9	1	36	59	4		5	2010-09-17	4	0	38.9	2	1	0	0	1	14	2	0	0	1		0	1	0
277/1	2	8	11	1		2	2010-08-12	8	0	37.2	0	0	1	1	1	12	2	1	0	1		0	1	1	3	3	3	3	3	3	1	3	3	3	3	3	4	4	1
277/3	1	6	11	2		3	2011-02-17	6	0	37.2	0	1	0	0	1	13	2	1	0	1		0	1	0
277/5	2	10	11	8	NIGERIA	4	2010-10-27	4	0	38.3	2	1	0	0	2	14	2	0	1	1		0	1	0
277/6	2	12	17	3		4	2010-08-19	7	0	39.5	2	0	0	0	1	11	2	0	0	1		0	1	0
277/8	1	12	17	4		5	2010-08-21	8	0	37.4	0	0	0	0	2	9	1	0	0	2	3	0	1	1	2	3	2	1	1	1	1	1	1	1	1	3	4	4	0
278/1	1	36	59	1		2	2010-08-13	7	0	37	0	0	1	1	1	12	2	0	1	1		0	1	0
278/10	2	10	11	4		5	2011-02-14	9	0	35.7	1	1	0	0	1	14	2	1	1	1		0	1	0
278/2	1	19	23	8	NIGERIA	3	2010-09-01	5	0	36.9	0	0	0	0	2	10	1	0	0	2	1	0	1	1	3	1	1	1	1	1	1	1	1	1	1	1	4	4	0
278/3	1	11	11	2		3	2011-02-18	9	0	36.9	0	1	0	0	1	13	2	1	0	1		0	1	0
278/5	1	14	17	3		4	2010-10-29	6	0	38.2	2	1	0	0	1	12	2	0	0	1		0	1	0
279/1	2	12	17	2		2	2010-08-14	8	0	38.5	2	1	1	1	2	18	2	0	1	1		0	1	0
279/11	1	9	11	4		5	2010-11-23	5	0	37.5	0	0	0	0	1	8	1	1	1	1		0	1	0
279/3	1	14	17	2		3	2011-02-21	6	0	37.1	0	1	0	0	1	13	2	1	0	1		0	1	0
279/4	1	15	17	2		3	2010-10-09	6	0	37.5	0	1	0	0	1	15	2	0	0	1		0	1	0
279/5	1	25	35	3		4	2010-10-30	6	0	37.2	0	0	0	0	2	9	1	0	0	1		0	1	1	3	3	1	1	1	1	1	1	1	1	1	3	4	4	0
279/6	1	5	5	3		4	2010-08-20	6	0	37.6	0	1	0	0	1	16	2	0	0	1		0	1	0
280/1	1	9	11	1		2	2010-08-13	8	0	37.2	0	1	1	1	2	15	2	1	0	1		0	1	0
280/10	1	24	35	4		5	2011-02-17	8	0	38.1	2	0	0	0	1	9	1	1	0	1		0	1	0
280/3	2	13	17	2		3	2011-02-22	4	0	38.9	2	0	0	0	1	9	1	0	0	1		0	1	0
280/4	1	19	23	2		3	2010-10-11	5	0	36.6	0	0	0	0	1	8	1	1	0	1		0	1	1	4	1	1	1	1	1	1	1	1	1	1	1	4	4	0
280/5	1	4	5	3		4	2010-11-01	5	0	36.7	0	0	0	0	1	8	1	0	0	1		0	1	0
280/9	1	12	17	4		5	2010-09-18	5	0	38	2	1	0	0	1	12	2	0	0	1		0	1	0
281/11	2	11	11	4		5	2010-11-24	6	0	36.5	0	1	0	0	1	14	2	1	0	1		0	1	1	3	1	1	1	1	1	1	1	1	1	1	1	4	4	0	1	1	1	4	4	4	4	1	1	1
281/5	1	6	11	3		4	2010-11-02	5	0	37.6	0	1	0	0	2	12	2	1	1	1		0	1	0
281/6	2	20	23	3		4	2010-08-23	6	0	38.5	2	1	0	0	1	13	2	0	0	1		0	1	1	1	1	1	4	4	4	4	1	1	1	4	4	1	1	9
281/9	2	10	11	4		5	2010-09-20	5	0	40	2	1	0	0	1	15	2	0	0	1		0	1	0
282/1	1	19	23	1		2	2010-08-16	6	0	37.8	0	0	1	1	1	10	1	0	1	1		0	1	1	3	1	1	1	1	1	1	1	1	1	1	1	4	4	0
282/10	1	7	11	4		5	2011-02-19	6	0	36.9	0	1	0	0	1	12	2	1	0	1		0	1	0
282/11	1	12	17	4		5	2010-11-25	7	0	37.5	0	1	0	0	1	15	2	0	0	1		0	1	0
282/2	1	7	11	2		3	2010-09-02	7	0	39.2	2	0	0	0	1	11	2	0	0	1		0	1	0
282/3	1	11	11	2		3	2011-02-23	7	0	37.8	0	1	0	0	1	14	2	1	0	1		0	1	2
282/5	1	5	5	3		4	2010-11-03	8	0	39.7	2	1	0	0	2	15	2	0	0	1		0	1	0
282/6	1	9	11	3		4	2010-08-24	6	0	37.6	0	1	0	0	1	12	2	0	0	1		0	1	0
283/10	2	19	23	4		5	2011-02-22	4	0	36.2	0	1	0	0	1	15	2	0	1	1		0	1	1	3	3	1	1	1	1	1	1	1	1	1	3	4	4	0
283/5	1	12	17	3		4	2010-11-05	6	0	37	0	1	0	0	1	14	2	0	0	1		0	1	1	3	1	1	1	1	1	1	1	1	1	1	1	4	4	0	2	3	1	1	1	1	1	1	1	1
283/6	1	8	11	3		4	2010-08-25	8	0	37.4	0	1	0	0	1	12	2	1	0	1		0	1	0
283/9	1	24	35	4		5	2010-09-21	5	0	38.1	2	1	0	0	1	14	2	0	0	1		0	1	0
284/1	2	35	35	2		2	2010-08-15	6	0	37.5	0	0	1	1	1	10	1	0	1	1		0	1	1	4	3	1	1	1	1	1	1	1	1	1	3	4	4	0
284/2	1	8	11	2		3	2010-09-04	7	0	39.4	2	1	0	0	1	15	2	0	0	1		0	1	0
284/6	1	10	11	3		4	2010-08-27	6	0	39.6	2	1	0	0	1	14	2	0	0	1		0	1	0
284/8	2	9	11	4		5	2010-08-21	7	0	39.2	2	1	0	0	2	16	2	0	0	2	3	0	1	1	1	1	1	4	4	4	4	1	1	1	4	4	1	1	9
284/9	1	28	35	4		5	2010-09-22	5	0	38.3	2	1	0	0	1	11	2	0	0	1		0	1	0
285/1	2	8	11	3		2	2010-08-16	7	0	36.9	0	1	1	1	1	17	2	1	0	1		0	1	1	1	1	1	4	4	4	4	1	1	1	4	4	1	1	9
285/11	1	8	11	4		5	2010-11-26	6	0	36.5	0	1	0	0	1	14	2	1	0	1		0	1	0
285/2	1	13	17	2		3	2010-09-07	8	0	37.4	0	1	0	0	1	16	2	0	1	1		0	1	0
285/3	1	7	11	8	NIGERIA	3	2011-02-24	4	0	37.5	0	1	0	0	1	13	2	0	0	1		0	1	0
285/5	1	6	11	3		4	2010-11-10	9	0	38.1	2	1	0	0	2	13	2	0	0	1		0	1	0
286/1	2	2	5	1		2	2010-08-17	8	0	37.2	0	1	1	1	1	14	2	0	0	1		0	1	0
286/10	2	12	17	4		5	2011-02-24	7	0	38.1	2	1	0	0	1	12	2	0	0	1		0	1	1	2	3	1	1	1	1	1	1	1	1	1	3	4	4	0
286/2	1	7	11	2		3	2010-09-11	6	0	36	0	1	0	0	1	13	2	1	0	1		0	1	0
286/4	2	11	11	2		3	2010-10-12	5	0	38	2	1	0	0	1	12	2	1	0	1		0	1	0
286/5	2	24	35	3		4	2010-11-11	4	0	36.4	0	0	0	0	1	8	1	0	0	1		0	1	1	3	3	1	1	1	1	1	1	1	1	1	3	4	4	0
286/9	2	7	11	4		5	2010-09-27	9	0	38.5	2	1	0	0	1	15	2	1	0	1		0	1	0
287/3	1	26	35	2		3	2011-02-28	5	0	39.8	2	1	0	0	1	15	2	0	0	1		0	1	1	1	1	1	4	4	4	4	1	1	1	4	4	1	1	9
287/6	1	23	23	3		4	2010-08-31	8	0	37	0	0	1	1	2	10	1	0	0	1		0	1	0
288/1	1	12	17	1		2	2010-08-17	6	0	38	2	0	1	1	1	12	2	0	1	1		0	1	0
288/10	2	17	17	4		5	2011-02-26	7	0	36.2	0	0	0	0	1	9	1	0	0	1		0	1	0
288/11	2	10	11	4		5	2010-11-29	4	0	37	0	0	0	0	1	8	1	0	1	1		0	1	0
288/3	2	6	11	2		3	2011-03-01	8	0	37	0	1	0	0	1	14	2	0	0	1		0	1	0
288/6	1	5	5	3		4	2010-09-03	8	0	37.3	0	0	0	0	1	9	1	0	0	1		0	1	0
289/2	1	8	11	2		3	2010-09-13	7	0	36.6	0	0	0	0	1	9	1	1	0	1		0	1	0
289/5	1	7	11	3		4	2010-11-15	8	0	38.2	2	1	0	0	1	14	2	1	0	1		0	1	0
289/8	2	12	17	4		5	2010-08-24	9	0	37.8	0	1	0	0	2	13	2	1	1	2	1	0	1	0
290/1	1	11	11	1		2	2010-08-18	6	0	37	0	0	1	1	1	12	2	0	0	1		0	1	0
290/11	1	12	17	4		5	2010-11-30	7	0	37.5	0	1	0	0	2	16	2	0	1	2	1	0	1	1	2	3	2	1	1	1	1	3	1	1	1	3	4	4	0	3	3	3	3	3	3	1	1	1	3
290/3	1	9	11	2		3	2011-03-05	8	0	37.1	0	0	0	0	1	9	1	1	0	1		0	1	0
290/4	2	9	11	2		3	2010-10-13	6	0	39	2	1	0	1	1	18	2	1	0	1		0	1	0
290/6	1	23	23	3		4	2010-09-08	5	0	40.1	2	0	0	0	1	10	1	0	0	1		0	1	0
290/9	2	6	11	4		5	2010-09-28	6	0	37	0	1	0	0	1	14	2	0	0	1		0	1	0
291/1	1	19	23	1		2	2010-08-18	4	0	37.8	0	0	1	1	2	11	2	0	0	1		0	1	1	1	1	1	4	4	4	4	1	1	1	4	4	1	1	9
291/10	1	15	17	4		5	2011-02-28	8	0	37.9	0	0	0	0	1	9	1	0	0	1		0	1	0
291/11	2	14	17	4		5	2010-12-01	6	0	37	0	1	0	0	1	12	2	0	0	1		0	1	1	3	1	1	1	1	1	1	1	1	1	1	1	4	4	0
291/5	2	5	5	3		4	2010-11-19	5	0	38.5	2	0	0	0	2	9	1	1	0	4	4	1	1	0
291/6	1	12	17	3		4	2010-09-13	4	0	37.8	0	1	0	0	1	12	2	0	0	1		0	1	0
291/9	1	7	11	4		5	2010-09-30	7	0	37.9	0	1	1	1	1	16	2	0	0	1		0	1	1	1	1	1	4	4	4	4	1	1	1	4	4	1	1	9
292/1	1	9	11	1		2	2010-08-20	6	0	38.4	2	1	1	1	2	17	2	1	1	1		0	1	0
292/10	2	12	17	4		5	2011-03-03	8	0	36.2	0	0	0	0	1	10	1	0	0	1		0	1	0
292/5	1	8	11	3		4	2010-11-20	8	0	37	0	1	0	0	1	12	2	0	0	1		0	1	1	2	3	1	1	1	1	1	1	1	1	1	3	4	4	0	3	1	1	1	1	1	1	1	1	1
292/6	1	15	17	3		4	2010-09-15	7	0	37.6	0	1	0	0	1	15	2	0	0	1		0	1	1	3	1	1	1	1	1	1	1	1	1	1	1	4	4	0
293/1	2	2	5	1		2	2010-08-20	5	0	37.5	0	0	0	0	1	10	1	0	0	1		0	1	0
293/10	2	8	11	4		5	2011-03-04	7	0	37.1	0	1	0	0	1	14	2	0	0	1		0	1	1	2	3	2	1	1	1	1	1	1	1	1	3	4	4	0
293/11	2	13	17	4		5	2010-12-04	4	0	37	0	1	0	0	1	11	2	1	1	1		0	1	0
293/3	2	9	11	2		3	2011-03-08	10	0	38.9	2	1	0	0	1	13	2	0	0	1		0	1	1	1	3	1	4	4	4	4	1	3	1	4	4	1	1	9
293/4	2	29	35	2		3	2010-10-14	7	0	38	2	0	0	0	1	9	1	0	0	1		0	1	1	3	3	1	1	1	1	1	1	1	1	1	3	4	4	0
293/6	1	6	11	3		4	2010-09-17	10	0	38.1	2	1	0	0	1	12	2	1	0	1		0	1	1	1	1	1	4	4	4	4	1	1	1	4	4	1	1	9
294/1	1	11	11	4		2	2010-08-23	6	0	37.8	0	1	1	1	2	15	2	0	1	1		0	1	0
294/10	2	12	17	4		5	2011-03-07	8	0	36.6	0	0	0	0	1	9	1	0	1	1		0	1	0
294/5	1	11	11	3		4	2010-11-23	7	0	38.7	2	1	0	0	1	15	2	1	0	1		0	1	0
294/6	1	7	11	3		4	2010-09-18	5	0	37.6	0	1	0	0	1	13	2	0	0	1		0	1	0
294/9	2	8	11	4		5	2010-10-02	5	0	37.4	0	1	0	0	1	14	2		0	1		0	1	1	1	1	1	4	4	4	4	1	1	1	4	4	1	1	9
295/10	2	14	17	4		5	2011-03-09	6	0	37.7	0	0	0	0	1	9	1	1	1	1		0	1	0
295/11	1	21	23	4		5	2010-12-07	5	0	37.1	0	0	0	0	1	8	1	0	0	1		0	1	1	3	3	1	1	1	1	1	1	1	1	1	3	4	4	0
295/3	2	9	11	2		3	2011-03-09	6	0	38.8	2	0	0	0	1	10	1	0	0	1		0	1	0
295/6	2	25	35	3		4	2010-09-20	5	0	38.2	2	1	0	0	1	10	1	0	0	1		0	1	0
295/8	1	12	17	4		5	2010-08-25	6	0	37.4	0	1	0	0	2	16	2	0	0	2	1	0	1	1	2	3	2	1	1	1	1	1	1	1	1	3	4	4	0	3	1	1	1	1	1	1	1	1	1
296/1	1	6	11	2		2	2010-08-24	6	0	37	0	0	1	1	1	11	2	0	0	1		0	1	0
296/11	1	6	11	4		5	2010-12-08	7	0	37	0	1	0	0	1	15	2	0	0	1		0	1	1	2	3	1	1	1	1	1	1	1	1	1	3	4	4	0
296/4	1	9	11	2		3	2010-10-15	6	0	36.9	0	0	0	0	1	9	1	0	0	1		0	1	1	1	1	1	4	4	4	4	1	1	1	4	4	1	1	9
296/5	1	13	17	3		4	2010-11-25	6	0	37.4	0	1	0	0	1	12	2	0	0	1		0	1	0
296/6	2	24	35	3		4	2010-09-24	4	0	37.4	0	0	0	0	1	8	1	0	0	1		0	1	1	3	1	1	1	1	1	1	1	1	1	1	1	4	4	0
296/9	1	10	11	4		5	2010-10-04	7	0	38	2	1	0	0	1	15	2	0	0	1		0	1	0
297/1	1	26	35	4		2	2010-08-23	5	0	38	2	0	1	1	1	11	2	0	0	1		0	1	0
297/10	2	11	11	4		5	2011-03-11	9	0	37.3	0	1	0	0	1	13	2	1	1	1		0	1	0
297/3	2	9	11	2		3	2011-03-10	9	0	36.7	0	1	0	0	1	14	2	1	0	1		0	1	1	1	1	1	4	4	4	4	1	3	1	4	4	1	3	9
297/5	1	11	11	3		4	2010-11-26	8	0	38.2	2	0	0	0	1	9	1	0	0	1		0	1	0
298/1	1	3	5	2		2	2010-08-25	9	0	37.5	0	0	1	1	1	10	1	1	0	1		0	1	0
298/11	1	13	17	4		5	2010-12-10	6	0	37.5	0	0	0	0	1	10	1	0	1	1		0	1	0
298/2	1	11	11	2		3	2010-09-14	6	0	38.3	2	1	0	0	1	12	2	1	0	1		0	1	1	1	1	1	4	4	4	4	1	1	1	4	4	1	1	9
298/6	1	7	11	3		4	2010-10-01	4	0	39.4	2	0	0	0	1	10	1	0	0	1		0	1	1	1	1	1	4	4	4	4	1	1	1	4	4	1	1	9
299/10	1	24	35	4		5	2011-03-15	8	0	36.3	0	1	0	0	1	13	2	0	0	1		0	1	0
299/3	1	16	17	2		3	2011-03-11	7	0	37.9	0	1	0	0	1	13	2	1	0	1		0	1	0
299/4	2	9	11	2		3	2010-10-18	6	0	38.9	2	1	0	0	1	16	2	0	0	1		0	1	0
299/5	1	9	11	3		4	2010-12-01	8	0	36.4	0	1	0	0	1	13	2	1	0	1		0	1	0
299/6	1	5	5	3		4	2010-10-04	10	0	38.3	2	1	0	0	1	15	2	1	0	1		0	1	0
299/9	1	10	11	4		5	2010-10-07	10	0	37	0	1	0	0	1	13	2	0	0	1		0	1	0
300/1	1	16	17	2		2	2010-08-25	6	0	37.6	0	0	1	1	1	11	2	0	0	1		0	1	0
300/10	1	15	17	4		5	2011-03-17	7	0	38.1	2	1	0	0	1	16	2	0	0	1		0	1	0
300/11	1	6	11	4		5	2010-12-13	6	0	39.7	2	0	0	0	1	11	2	0	0	2	1	0	1	0
300/2	1	6	11	2		3	2010-09-15	7	0	37.8	0	1	0	0	1	17	2	1	0	1		0	1	1	1	1	1	4	4	4	4	1	1	1	4	4	1	1	9
300/6	1	7	11	3		4	2010-10-08	4	0	37.6	0	1	0	0	1	11	2	1	0	1		0	1	0
301/1	1	15	17	2		2	2010-08-26	6	0	37.8	0	0	1	1	1	12	2	0	0	1		0	1	0
301/3	2	17	17	2		3	2011-03-14	8	0	37.8	0	1	0	0	1	14	2	0	0	1		0	1	0
301/5	2	7	11	3		4	2010-12-02	6	0	37.7	0	1	0	0	2	14	2	0	0	1		0	1	0
301/6	1	6	11	3		4	2010-10-09	7	0	38.8	2	1	0	0	2	12	2	1	0	3	3	0	1	0
301/8	1	11	11	4		5	2010-08-26	3	0	37.5	0	1	0	0	1	13	2	0	1	2	3	0	1	0
302/1	2	5	5	4		2	2010-08-27	6	0	36.9	0	0	1	1	1	11	2	0	1	1		0	1	0
302/10	2	10	11	4		5	2011-03-18	6	0	36	0	1	0	0	1	13	2	1	1	1		0	1	0
302/11	1	10	11	4		5	2010-12-16	6	0	37.5	0	1	0	0	1	16	2	0	0	1		0	1	0
302/2	1	28	35	2		3	2010-09-16	8	0	36.4	0	1	0	0	1	14	2	0	1	2	1	0	1	1	1	1	1	4	4	4	4	3	3	3	4	4	1	1	9
302/4	2	8	11	2		3	2010-10-19	5	0	37.1	0	1	0	0	1	13	2	0	0	1		0	1	0
302/5	2	4	5	3		4	2010-12-06	8	0	37.3	0	1	0	0	1	14	2	1	0	1		0	1	0
302/6	1	11	11	3		4	2010-10-13	10	0	39.9	2	1	0	0	1	15	2	1	0	1		0	1	0
303/2	1	8	11	2		3	2010-09-20	7	0	36.6	0	1	0	0	1	15	2	1	0	1		0	1	1	1	1	1	4	4	4	4	3	3	1	4	4	1	1	9
303/3	2	8	11	8	NIGERIA	3	2011-03-15	9	0	36.3	0	0	0	0	1	9	1	0	0	1		0	1	0
304/1	1	10	11	4		2	2010-08-31	6	0	37	0	1	1	1	2	16	2	1	0	1		0	1	1	2	3	2	1	1	1	1	1	1	1	1	3	4	4	0
304/5	1	11	11	3		4	2010-12-09	8	0	37.6	0	1	0	0	1	14	2	1	0	1		0	1	0
304/6	1	3	5	3		4	2010-10-14	4	0	38.2	2	1	0	0	1	12	2	0	0	1		0	1	0
305/11	2	18	23	4		5	2010-12-17	6	0	36.5	0	0	0	0	1	9	1	0	0	1		0	1	0
305/2	2	9	11	2		3	2010-09-23	6	0	37.3	0	1	0	1	1	15	2	1	0	1		0	1	1	2	1	1	1	1	1	1	1	1	1	1	1	4	4	0
305/6	2	2	5	3		4	2010-10-15	10	0	37.8	0	0	0	0	1	9	1	0	0	1		0	1	0
305/9	2	4	5	4		5	2010-10-08	5	0	38.3	2	1	0	0	1	12	2	0	0	1		0	1	1	2	3	2	1	1	1	1	1	1	1	1	3	4	4	0
306/1	2	20	23	4		2	2010-09-02	7	0	37	0	1	1	1	2	14	2	0	0	1		0	1	1	2	3	2	1	1	1	1	1	1	1	1	3	4	4	0
306/11	1	8	11	4		5	2010-12-21	7	0	36.6	0	1	0	0	1	14	2	0	0	1		0	1	0
306/2	1	6	11	2		3	2010-09-27	5	0	37.9	0	1	0	0	1	14	2	1	0	1		0	1	0
306/3	2	8	11	2		3	2011-03-17	8	0	38.1	2	0	0	0	1	9	1	0	0	1		0	1	0
306/8	1	7	11	4		5	2010-08-27	4	0	37.8	0	0	0	0	1	9	1	0	1	1		0	1	0
307/1	2	23	23	2		2	2010-09-03	6	0	38.5	2	0	1	1	1	12	2	0	1	1		0	1	0
307/10	1	13	17	4		5	2011-03-21	7	0	36.3	0	1	0	0	1	13	2	0	0	1		0	1	0
307/3	2	11	11	2		3	2011-03-19	6	0	37.4	0	0	0	0	1	9	1	0	0	1		0	1	1	1
307/4	1	20	23	2		3	2010-10-20	5	0	40	2	0	0	1	1	11	2	0	0	1		0	1	0
307/5	2	8	11	3		4	2010-12-15	5	0	37.2	0	1	0	0	1	11	2	1	0	1		0	1	1	3	1	1	1	1	1	1	1	1	1	1	1	4	4	0
307/6	1	9	11	3		4	2010-10-16	4	0	37.8	0	1	0	0	1	13	2	0	0	1		0	1	0
308/3	1	7	11	8	NIGERIA	3	2011-03-21	4	0	37.3	0	1	0	0	1	13	2	0	0	1		0	1	0
308/5	1	6	11	3		4	2010-12-17	5	0	37.4	0	1	0	0	1	13	2	1	0	1		0	1	0
308/6	1	7	11	3		4	2010-10-18	5	0	38.2	2	1	0	0	1	11	2	1	0	1		0	1	0
309/1	1	11	11	1		2	2010-09-06	8	0	37	0	0	1	1	1	12	2	0	0	1		0	1	0
309/11	1	24	35	4		5	2010-12-23	5	0	36	0	0	0	0	1	8	1	0	0	1		0	1	1	2	1	1	1	1	1	1	1	1	1	1	1	4	4	0
309/3	2	8	11	2		3	2011-03-22	9	0	38.2	2	0	0	0	1	9	1	0	0	1		0	1	0
309/4	1	14	17	2		3	2010-10-21	7	0	37.4	0	1	0	0	1	13	2	0	0	1		0	1	0
309/5	1	12	17	3		4	2010-12-21	6	0	36.8	0	0	0	0	1	9	1	0	1	1		0	1	0
309/6	1	7	11	3		4	2010-10-20	6	0	37.6	0	0	0	0	1	9	1	0	0	1		0	1	0
309/9	1	12	17	4		5	2010-10-09	6	0	38	2	1	0	0	1	14	2	0	0	1		0	1	0
310/1	1	7	11	2		2	2010-09-06	9	0	37.2	0	0	1	1	1	12	2	1	0	4		1	1	1	1	1	1	4	4	4	4	3	3	1	4	4	1	3	9
310/11	1	5	5	4		5	2010-12-27	8	0	36	0	1	0	0	1	14	2	1	0	1		0	1	0
310/2	2	8	11	2		3	2010-09-28	4	0	36.7	0	1	0	0	1	15	2	1	1	2	1	0	1	0
310/3	1	6	11	2		3	2011-03-23	7	0	37.8	0	1	0	0	1	13	2	1	0	1		0	1	0
310/4	1	34	35	2		3	2010-10-22	7	0	37.2	0	0	0	0	1	9	1	0	0	1		0	1	0
310/6	1	16	17	3		4	2010-10-21	5	0	37.6	0	0	0	0	1	8	1	1	0	1		0	1	0
311/1	2	18	23	2		2	2010-09-07	6	0	37	0	1	1	1	1	17	2	0	1	1		0	1	0
311/10	2	12	17	4		5	2011-03-24	4	0	36.5	0	1	0	0	1	11	2	1	0	1		0	1	1	3	3	1	1	1	1	1	1	1	1	1	3	4	4	0
311/2	1	6	11	2		3	2010-09-28	7	0	36.8	0	1	0	1	1	15	2	0	0	1		0	1	0
311/5	1	8	11	3		4	2010-12-22	5	0	37	0	0	0	0	1	8	1	0	0	1		0	1	1	3	1	1	1	1	1	1	1	1	1	1	1	4	4	0
311/8	1	5	5	4		5	2010-08-28	5	0	37.2	0	0	0	0	1	8	1	1	0	1		0	1	0
311/9	2	9	11	4		5	2010-10-11	7	0	38.9	2	1	0	0	1	13	2	0	0	1		0	1	1	2	3	1	1	1	1	1	1	1	1	1	3	4	4	0
312/10	1	7	11	4		5	2011-03-25	6	0	38.5	2	0	0	0	1	10	1	0	0	1		0	1	0
312/2	2	24	35	2		3	2010-09-30	5	0	37.3	0	1	0	0	1	12	2	0	0	1		0	1	0
313/2	1	8	11	2		3	2010-10-01	9	0	39.1	2	1	0	0	1	15	2	0	0	1		0	1	0
313/3	1	7	11	8	NIGERIA	3	2011-03-25	10	0	37	0	1	0	0	1	12	2	1	0	1		0	1	1	3	3	1	1	1	1	1	1	1	1	1	3	4	4	0
313/4	2	7	11	2		3	2010-10-23	6	0	39.1	2	1	0	0	1	14	2	0	0	1		0	1	0
313/5	1	10	11	8	NIGERIA	4	2010-12-23	10	0	36.7	0	1	0	0	1	14	2	0	0	1		0	1	1	3	3	1	1	1	1	1	1	1	1	1	3	4	4	0
313/6	2	10	11	3		4	2010-10-22	5	0	37.8	0	1	0	0	1	11	2	0	0	1	1	0	1	0
314/1	1	11	11	1		2	2010-09-12	9	0	38	2	0	1	1	2	12	2	0	0	1		0	1	0
314/10	2	12	17	4		5	2011-03-28	9	0	36.2	0	0	0	0	1	9	1	0	0	1		0	1	0
314/11	1	8	11	4		5	2010-12-31	7	0	36.4	0	1	0	0	1	16	2	1	0	1		0	1	0
314/2	2	7	11	2		3	2010-10-02	5	0	37.7	0	1	0	0	1	15	2	1	0	1		0	1	1	1	1	1	4	4	4	4	1	1	1	4	4	1	1	9
314/6	2	6	11	3		4	2010-10-27	4	0	38.6	2	0	0	0	1	9	1	0	0	1		0	1	1	1	1	1	4	4	4	4	3	3	1	4	4	1	1	9
314/9	2	9	11	4		5	2010-10-14	6	0	37.8	0	1	0	0	1	14	2		0	1		0	1	0
315/11	1	7	11	4		5	2011-01-04	4	0	36.5	0	1	0	0	1	12	2	0	1	1		0	1	0
315/2	1	7	11	2		3	2010-10-04	7	0	36	0	0	0	0	1	9	1	1	0	1		0	1	1	1	1	1	4	4	4	4	1	1	1	4	4	1	1	9	2	3	1	1	1	1	1	1	1	1
315/3	1	13	17	8	NIGERIA	3	2011-03-25	9	0	38.8	2	1	0	0	1	14	2	0	0	1		0	1	1	2	1	1	1	1	1	1	1	1	1	1	3	4	4	0
315/4	2	8	11	2		3	2010-10-25	7	0	37.7	0	1	1	1	1	14	2	1	0	1		0	1	0
315/5	1	13	17	3		4	2010-12-24	8	0	36.8	0	0	0	0	1	9	1	0	1	1		0	1	0
316/5	2	10	11	3		4	2010-12-27	6	0	36.1	0	0	0	0	1	9	1	0	0	1		0	1	0
316/6	2	22	23	3		4	2010-10-28	4	0	38.2	2	0	1	1	2	9	1	0	0	1	1	0	1	1	3	3	2	1	1	1	1	1	1	1	1	3	4	4	0
317/1	2	7	11	1		2	2010-09-13	9	0	38.2	2	0	1	1	1	12	2	1	0	1		0	1	0
317/10	1	10	11	4		5	2011-04-05	9	0	36.2	0	1	0	0	1	13	2	0	0	1		0	1	0
317/3	2	9	11	2		3	2011-03-30	8	0	37.9	0	1	0	0	1	13	2	1	0	1		0	1	1	3	1	1	1	1	1	1	1	1	1	1	1	4	4	0	1	2	1	4	4	4	4	1	1	1
318/1	2	13	17	1		2	2010-09-14	7	0	37.2	0	0	1	1	1	12	2	0	1	1		0	1	0
318/10	1	15	17	4		5	2011-04-06	7	0	37.9	0	1	0	0	1	14	2	1	0	1		0	1	0
318/11	1	17	17	4		5	2011-01-07	7	0	37.2	0	0	0	0	1	10	1	1	0	1		0	1	0
318/6	1	9	11	3		4	2010-10-30	10	0	37.3	0	1	0	0	1	13	2	0	0	1		0	1	0
318/8	2	11	11	4		5	2010-08-30	4	0	37.5	0	0	0	0	1	8	1	0	1	1		0	1	0
318/9	2	10	11	4		5	2010-10-15	6	0	37.9	0	1	0	0	1	14	2	0	0	1		0	1	0
319/1	1	15	17	2		2	2010-09-14	4	0	37.2	0	0	0	1	1	9	1	0	1	1		0	1	0
319/4	1	18	23	2		3	2010-10-26	8	0	36.1	0	1	0	1	1	15	2	1	0	1		0	1	0
319/5	1	9	11	3		4	2010-12-28	5	0	38.1	2	1	0	0	2	13	2	0	0	1		0	1	0
319/6	1	6	11	3		4	2010-11-01	10	0	37.6	0	1	0	1	1	14	2	0	0	1		0	1	0
319/9	1	11	11	4		5	2010-10-16	7	0	38.1	2	1	0	0	1	13	2	0	0	1		0	1	0
320/10	1	20	23	4		5	2011-04-09	9	0	38.8	2	1	0	0	1	15	2	1	0	1		0	1	0
320/11	1	29	35	4		5	2011-01-13	8	0	37.5	0	1	0	0	1	13	2	0	1	2	1	0	1	1	3	3	1	1	1	1	1	1	1	1	1	3	4	4	0
320/6	2	13	17	3		4	2010-11-02	10	0	37	0	1	0	0	1	14	2	1	0	1		0	1	0
321/10	2	9	11	4		5	2011-04-11	6	0	36.4	0	1	0	0	1	14	2	1	0	1		0	1	0
321/11	1	4	5	4		5	2011-01-14	7	0	36	0	1	0	0	1	14	2	1	0	2	1	0	1	0
321/3	2	21	23	8	NIGERIA	3	2011-04-05	9	1	37.2	0	0	0	0	2	11	2	0	0	1		0	1	0
321/5	1	3	5	3		4	2010-12-31	11	0	38.1	2	1	0	0	2	15	2	1	0	1		0	1	0
321/6	1	8	11	3		4	2010-11-03	6	0	39.2	2	1	0	0	1	15	2	0	0	1		0	1	1	4	1	1	1	1	1	1	1	1	1	1	1	4	4	0
321/9	1	7	11	4		5	2010-10-18	8	0	37	0	1	0	0	1	13	2	1	0	1		0	1	0
322/1	2	12	17	2		2	2010-09-17	7	0	37.2	0	0	0	1	1	12	2	0	1	1		0	1	0
322/11	1	28	35	4		5	2011-01-17	5	0	36.7	0	1	0	0	1	12	2	0	1	2	1	0	1	1	3	3	1	1	1	1	1	1	1	1	1	3	4	4	0
322/2	1	9	11	2		3	2010-10-05	8	0	36.5	0	1	0	0	1	14	2	0	0	1		0	1	0
322/3	1	9	11	8	NIGERIA	3	2011-04-05	7	0	37.2	0	1	0	0	1	12	2	1	0	1		0	1	0
322/5	1	5	5	3		4	2011-01-03	4	0	37.6	0	1	0	0	1	12	2	1	0	1		0	1	0
322/6	1	9	11	3		4	2010-11-04	4	0	38	2	1	0	0	1	12	2	0	0	1		0	1	1	3	3	1	1	1	1	1	1	1	1	1	3	4	4	0
323/1	2	16	17	1		2	2010-09-17	8	0	36.5	0	0	1	1	1	12	2	0	1	1		0	1	1	1	4	4	4	4	4	4	1	1	1	4	4	1	1	9
323/10	2	10	11	4		5	2011-04-12	5	0	36.5	0	1	0	0	1	12	2	1	0	1		0	1	0
323/11	2	17	17	4		5	2011-01-18	8	0	36.5	0		0	0	1	14	2	0	0	1		0	1	1	4	1	1	1	1	1	1	1	1	1	1	3	4	4	0
323/3	1	7	11	2		3	2011-04-06	7	0	36.9	0	1	0	0	1	12	2	0	0	1		0	1	0
323/5	2	9	11	3		4	2011-01-04	8	0	37.2	0	1	0	0	2	13	2	1	0	1		0	1	1	3	1	1	1	1	1	1	1	1	1	1	1	4	4	0
323/6	2	9	11	3		4	2010-11-09	4	0	37.2	0	0	0	0	1	8	1	0	0	1		0	1	1	3	3	1	1	1	1	1	1	1	1	1	3	4	4	0
323/9	2	6	11	4		5	2010-10-19	8	0	37.5	0	1	0	0	1	13	2	1	0	1		0	1	0
324/1	1	20	23	1		2	2010-09-19	5	0	36.2	0	1	1	1	2	14	2	0	1	1		0	1	0
324/10	1	7	11	4		5	2011-04-13	7	0	37.3	0	1	0	0	1	12	2	1	0	1		0	1	0
324/6	2	20	23	3		4	2010-11-10	6	0	37.8	0	0	0	0	1	9	1	0	0	1		0	1	0
325/1	2	29	35	1		2	2010-09-20	8	0	37	0	0	1	1	2	12	2	0	1	1		0	1	0
325/10	2	9	11	4		5	2011-04-15	6	0	39.6	2	1	0	0	1	14	2	0	0	1		0	1	0
325/11	1	16	17	4		5	2011-01-21	6	0	37.9	0	1	0	0	1	12	2	0	0	1		0	1	2
325/3	1	11	11	2		3	2011-04-08	7	1	39.3	2	1	0	0	1	16	2	1	0	1		0	1	0
325/5	2	7	11	3		4	2011-01-05	6	0	37.6	0	0	0	0	1	9	1	0	0	1		0	1	0
325/6	2	8	11	3		4	2010-11-11	10	0	38.5	2	1	0	0	1	16	2	1	0	1		0	1	0
326/1	1	19	23	1		2	2010-09-21	9	0	36.7	0	0	0	1	1	10	1	0	1	1		0	1	0
326/10	2	8	11	4		5	2011-04-18	7	0	37	0	1	0	0	1	12	2	0	0	1		0	1	1	2	3	1	1	1	1	1	1	1	1	1	3	4	4	0
326/11	1	9	11	4		5	2011-01-25	5	0	36.5	0	1	0	0	1	11	2	1	0	1		0	1	0
326/3	2	9	11	9		3	2011-04-08	9	0	38.3	2	1	0	0	1	13	2	1	0	1		0	1	1	2	3	1	1	1	1	1	1	1	1	1	3	4	4	0
326/5	1	12	17	3		4	2011-01-06	7	0	36.1	0	0	0	0	1	9	1	0	0	1		0	1	0
326/6	1	10	11	3		4	2010-11-13	10	0	37.5	0	1	0	0	1	15	2	1	0	1		0	1	0
327/1	1	13	17	2		2	2010-09-21	10	0	37.2	0	0	1	1	1	10	1	1	1	1		0	1	0
327/10	1	8	11	4		5	2011-04-21	4	0	37.8	0	1	0	0	1	13	2	0	0	1		0	1	0
327/3	2	4	5	8	NIGERIA	3	2011-04-11	5	0	38.5	2	1	0	0	1	13	2	1	0	1		0	1	0
327/4	1	13	17	2		3	2010-10-27	7	0	38.5	2	1	0	0	1	14	2	0	0	1		0	1	0
327/5	2	8	11	3		4	2011-01-07	8	0	36.2	0	1	0	0	2	13	2	0	0	1		0	1	0
327/9	2	8	11	4		5	2010-10-20	8	0	37	0	1	0	0	1	13	2	1	0	1		0	1	0
328/10	1	15	17	4		5	2011-04-23	4	0	36.7	0	1	0	0	1	12	2	0	0	1		0	1	2
328/3	1	9	11	8	NIGERIA	3	2011-04-12	8	0	38.1	2	1	0	0	1	14	2	0	0	1		0	1	1	1	1	1	4	4	4	4	1	1	1	4	4	1	3	9
328/4	2	12	17	2		3	2010-10-28	6	0	38	2	0	0	0	1	9	1	0	0	1		0	1	1	1	1	1	4	4	4	4	1	1	1	4	4	1	1	9
328/6	2	5	5	3		4	2010-11-15	6	0	38	2	1	0	0	1	14	2	1	0	1		0	1	0
328/8	2	12	17	4		5	2010-08-31	9	0	37.9	0	0	0	0	2	11	2	0	1	2	3	0	1	1	2	3	2	1	1	1	1	1	1	1	1	3	4	4	0
329/1	1	23	23	2		2	2010-09-23	9	0	37.8	0	1	1	1	2	17	2	0	1	1		0	1	0
329/10	2	8	11	4		5	2011-04-26	5	0	37.3	0	1	0	0	1	13	2	1	0	1		0	1	0
329/11	2	5	5	4		5	2011-01-28	4	0	37	0		0	0	1	12	2	1	0	1		0	1	0
329/2	1	9	11	2		3	2010-10-06	11	0	37.5	0	1	0	0	1	13	2	1	0	1		0	1	0
329/3	2	10	11	8	NIGERIA	3	2011-04-13	8	0	37.3	0	1	0	0	1	13	2	1	0	1		0	1	1	1	3	1	4	4	4	4	3	3	1	4	4	1	1	9
329/9	2	14	17	4		5	2010-10-22	7	0	37.4	0	1	0	0	1	13	2	0	0	1		0	1	1	2	3	1	1	1	1	1	1	1	1	1	3	4	4	0
330/1	2	7	11	1		2	2010-09-23	8	0	36.5	0	0	1	1	2	10	1	1	1	1		0	1	1	3	3	3	3	3	3	1	3	3	1	1	3	4	4	1
330/10	2	12	17	4		5	2011-04-29	5	0	37.2	0	1	0	0	1	12	2	1	0	1		0	1	0
330/3	1	11	11	8	NIGERIA	3	2011-04-14	10	1	38.1	2	0	0	0	1	9	1	0	0	1		0	1	1	4	3	1	1	1	1	1	1	1	1	1	3	4	4	0
330/5	2	6	11	3		4	2011-01-10	7	0	37.4	0	1	0	0	2	14	2	1	0	1		0	1	0
331/10	1	12	17	4		5	2011-04-30	4	0	37.4	0	0	0	0	1	8	1	0	0	1		0	1	0
331/5	1	8	11	3		4	2011-01-12	8	0	38.2	2	1	0	0	2	14	2	1	0	1		0	1	0
331/6	1	4	5	3		4	2010-11-19	10	0	37.4	0	0	0	0	1	9	1	1	0	1		0	1	0
332/10	1	10	11	4		5	2011-05-02	9	0	39.1	2	1	0	0	1	14	2	1	0	1		0	1	1	3	1	1	1	1	1	1	1	1	1	1	1	4	4	0	1	1	1	4	4	4	4	1	1	1
332/4	2	8	11	2		3	2010-10-29	5	0	36.9	0	0	0	0	1	8	1	0	0	1		0	1	0
332/9	1	26	35	4		5	2010-10-25	5	0	40.1	2	1	0	0	1	13	2	0	0	1		0	1	1	3	1	1	1	1	1	1	1	1	1	1	1	4	4	0
333/1	2	11	11	1		2	2010-09-25	6	0	36.8	0	1	1	1	2	16	2	0	1	1		0	1	0
333/3	1	12	17	2		3	2011-04-18	10	0	37.6	0	1	0	0	2	14	2	0	0	1		0	1	1	3	1	1	1	1	1	1	1	1	1	1	1	4	4	0
333/5	1	5	5	3		4	2011-01-13	6	0	37.7	0	1	0	0	2	15	2	1	0	1		0	1	0
334/1	2	18	23	2		2	2010-09-26	6	0	36.9	0	0	1	1	1	10	1	0	1	1		0	1	0
334/10	1	7	11	4		5	2011-05-03	6	0	37.2	0	1	0	0	1	13	2	0	0	1		0	1	0
334/11	2	8	11	4		5	2011-02-01	7	0	37.3	0	1	0	0	1	14	2	1	0	1		0	1	0
334/2	2	7	11	2		3	2010-10-07	6	0	36	0	1	0	0	1	14	2	0	0	1		0	1	0
334/3	1	9	11	2		3	2011-04-19	5	0	37.5	0	1	0	0	1	12	2	0	0	1		0	1	0
334/4	2	7	11	2		3	2010-11-01	7	0	36.6	0	1	0	0	1	15	2	1	1	1		0	1	1	2	3	1	1	1	1	1	1	1	1	1	3	4	4	0
334/6	2	18	23	3		4	2010-11-22	8	0	38.6	2	1	0	0	1	14	2	1	0	1		0	1	1	1	1	1	4	4	4	4	1	1	1	4	4	1	1	9
334/8	2	12	17	4		5	2010-09-01	5	0	37.9	0	1	0	0	1	12	2	0	0	1		0	1	0
335/10	2	19	23	4		5	2011-05-04	5	0	38.1	2	1	0	0	1	11	2	0	1	1		0	1	1	3	1	1	1	1	1	1	1	1	1	1	1	4	4	0
335/3	2	5	5	2		3	2011-04-19	7	1	37.4	0	1	0	0	1	11	2	0	0	1		0	1	0
335/5	1	9	11	8	NIGERIA	4	2011-01-14	6	0	37.4	0	1	0	0	1	15	2	1	0	1		0	1	0
335/9	2	12	17	4		5	2010-10-26	6	0	37.3	0	0	0	0	1	9	1	0	0	1		0	1	0
336/1	1	29	35	1		2	2010-09-27	7	0	37.9	0	0	0	1	1	12	2	0	1	1		0	1	0
336/10	1	4	5	4		5	2011-05-09	5	0	37.9	0	1	0	0	1	15	2	0	0	1		0	1	1	3	1	1	1	1	1	1	1	1	1	1	1	4	4	0	1
336/3	1	7	11	2		3	2011-04-26	5	0	36	0	1	0	0	1	10	1	0	0	1		0	1	0
336/8	1	7	11	4		5	2010-09-02	8	0	36.8	0	1	0	0	2	16	2	1	1	2	3	0	1	2
336/9	2	9	11	4		5	2010-10-27	5	0	38.1	2	0	0	0	1	8	1	0	0	1		0	1	0
337/1	1	16	17	1		2	2010-09-27	5	0	38.2	2	0	1	1	2	9	1	0	1	1		0	1	0
337/3	1	9	11	8	NIGERIA	3	2011-04-28	5	0	37.6	0	1	0	0	1	12	2	0	0	1		0	1	0
337/5	1	9	11	3		4	2011-01-15	8	0	39.1	2	1	0	0	2	18	2	1	0	1		0	1	0
337/9	1	24	35	4		5	2010-10-29	8	0	37.6	0	1	0	0	1	13	2	0	0	1		0	1	0
338/1	1	2	5	1		2	2010-09-27	8	0	36.2	0	0	0	1	1	12	2	0	0	1		0	1	1	1	1	1	4	4	4	4	1	1	1	4	4	1	1	9
338/10	2	8	11	4		5	2011-05-10	8	0	38.1	2	1	0	0	1	15	2	0	1	1		0	1	0
338/2	2	7	11	2		3	2010-10-08	9	0	37.2	0	1	0	0	1	12	2	1	0	1		0	1	0
338/5	2	12	17	3		4	2011-01-21	6	0	36.5	0	0	0	0	1	9	1	0	0	1		0	1	0
338/6	1	4	5	3		4	2010-11-23	6	0	37.5	0	1	0	0	1	12	2	1	0	1		0	1	1	3	1	1	1	1	1	1	1	1	1	1	1	4	4	0
339/1	1	23	23	2		2	2010-09-28	5	0	38	2	0	0	1	2	11	2	0	1	1		0	1	0
339/10	2	8	11	4		5	2011-05-12	7	0	36.9	0	1	0	0	1	14	2	0	0	1		0	1	1	2	1	1	1	1	1	1	1	1	1	1	3	4	4	0
339/3	2	6	11	2		3	2011-05-03	8	0	38.2	2	1	0	1	2	16	2	0	0	2	4	1	1	0
339/5	2	7	11	3		4	2011-01-24	8	0	37.2	0	0	0	0	1	9	1	0	0	1		0	1	1	1	1	1	4	4	4	4	1	1	1	4	4	1	1	9
340/1	1	23	23	1		2	2010-09-29	8	0	36	0	0	1	1	2	12	2	0	1	1		0	1	0
340/10	1	5	5	4		5	2011-05-13	8	0	38.2	2	1	0	0	1	14	2	0	0	1		0	1	0
340/11	1	12	17	4		5	2011-02-02	6	0	37.3	0	1	0	0	1	13	2	1	0	1		0	1	0
340/3	2	11	11	8	NIGERIA	3	2011-05-04	11	1	37.1	0	1	0	0	1	12	2	0	0	1		0	1	0
340/9	2	7	11	4		5	2010-11-01	8	0	37.8	0	1	0	0	1	13	2	1	0	1		0	1	0
341/1	2	4	5	1		2	2010-09-29	6	0	38.2	2	0	1	1	1	11	2	1	0	1		0	1	0
341/2	1	6	11	2		3	2010-10-09	5	0	37.3	0	1	0	0	1	12	2	1	0	1		0	1	0
341/3	2	18	23	8	NIGERIA	3	2011-05-04	7	0	38.5	2	1	0	0	1	14	2	1	0	1		0	1	0
341/4	2	7	11	2		3	2010-11-02	6	0	38.1	2	1	0	0	1	13	2	1	0	1		0	1	0
341/5	2	4	5	3		4	2011-01-26	8	0	38.6	2	1	0	0	2	16	2	1	0	1		0	1	0
341/6	1	4	5	3		4	2010-11-26	7	0	37	0	1	0	0	1	12	2	1	0	1		0	1	0
342/1	2	9	11	1		2	2010-09-30	10	0	37	0	1	1	1	2	15	2	0	1	1		0	1	0
342/3	2	10	11	2		3	2011-05-05	10	0	38.9	2	1	0	0	1	14	2	1	0	1		0	1	1	2	3	1	1	1	1	1	1	1	1	1	3	4	4	0
343/1	2	17	17	4		2	2010-10-03	4	0	37.5	0	0	0	1	1	10	1	0	1	1		0	1	0
343/2	1	3	5	2		3	2010-10-11	4	0	37.4	0	0	0	0	1	8	1	1	0	1		0	1	1	1	1	1	4	4	4	4	1	1	1	4	4	1	1	9
343/3	1	7	11	2		3	2011-05-08	7	0	38.9	2	0	0	1	2	12	2	0	0	1		0	1	1	2	1	1	1	1	1	1	1	1	1	1	3	4	4	0
343/5	2	7	11	3		4	2011-01-27	5	0	38.2	2	0	0	0	2	8	1	0	0	1		0	1	0
343/9	1	22	23	4		5	2010-11-05	6	0	38	2	1	0	0	1	16	2	0	0	1		0	1	1	2	3	2	1	1	1	1	1	1	1	1	3	4	4	0	1	1	1	4	4	4	4	1	1	1
344/1	1	10	11	1		2	2010-10-03	8	0	38	2	0	1	1	2	12	2	0	1	4		1	1	1	3	3	2	1	1	1	1	1	1	1	1	3	4	4	0	2
344/10	1	10	11	4		5	2011-05-18	9	0	36.7	0	1	0	0	1	12	2	0	0	1		0	1	1	1	1	1	4	4	4	4	1	1	1	4	4	1	1	9
344/3	2	10	11	8	NIGERIA	3	2011-05-10	7	0	38.8	2	1	0	0	1	14	2	0	0	1		0	1	0
345/1	1	15	17	1		2	2010-10-04	6	0	36.2	0	0	1	1	2	10	1	0	1	1		0	1	0
345/10	1	17	17	4		5	2011-05-20	7	0	37.9	0	1	0	0	1	16	2	0	0	1		0	1	1	1	1	1	4	4	4	4	1	1	1	4	4	1	3	9
345/3	2	10	11	2		3	2011-05-11	9	0	37	0	1	0	0	1	12	2	0	0	1		0	1	1	1	1	1	4	4	4	4	1	1	1	4	4	1	1	9
345/5	1	12	17	3		4	2011-01-28	8	0	38.7	2	1	0	0	1	15	2	1	0	1		0	1	0
345/6	1	12	17	3		4	2010-11-27	10	0	37.3	0	1	0	0	1	13	2	1	0	1		0	1	0
345/8	1	12	17	4		5	2010-09-03	8	0	37	0	1	0	0	2	15	2	1	1	2	1	0	1	0
345/9	1	11	11	4		5	2010-11-06	10	0	39	2	1	0	0	1	15	2	1	0	1		0	1	0
346/1	1	18	23	4		2	2010-10-05	5	0	36	0	0	0	1	1	9	1	0	1	3		0	1	0
346/5	2	14	17	3		4	2011-01-29	6	0	36.8	0	1	0	0	1	13	2	1	0	1		0	1	0
347/10	1	12	17	4		5	2011-05-21	6	0	36.1	0	0	0	0	1	9	1	0	0	1		0	1	0
347/3	1	6	11	8	NIGERIA	3	2011-05-13	7	0	36.3	0	1	0	0	1	13	2	1	0	1		0	1	1	2	3	1	1	1	1	1	1	1	1	1	3	4	4	0
347/5	2	9	11	3		4	2011-02-03	8	0	38.2	2	1	0	0	2	14	2	1	0	1		0	1	0
347/6	1	11	11	3		4	2010-11-29	10	0	37.8	0	1	0	0	1	13	2	1	0	1		0	1	1	3	3	3	3	3	3	1	3	3	1	1	1	4	4	1
347/9	2	13	17	4		5	2010-11-08	7	0	38.2	2	1	0	0	1	13	2	1	0	1		0	1	0
348/10	1	7	11	4		5	2011-05-23	7	0	38.7	2	0	0	0	1	11	2	0	0	1		0	1	0
348/11	2	11	11	4		5	2011-02-04	6	0	36.7	0	0	0	0	1	11	2	1	0	1		0	1	1	3	3	1	1	1	1	1	1	1	1	1	3	4	4	0
348/3	1	10	11	2		3	2011-05-16	10	1	37.1	0	0	0	0	1	11	2	0	0	1		0	1	1	1	3	1	4	4	4	4	1	1	1	4	4	1	1	9
349/1	1	19	23	1		2	2010-10-06	6	0	36.8	0	0	1	1	2	10	1	0	1	1		0	1	0
349/3	2	9	11	2		3	2011-05-17	10	1	37.4	0	0	0	0	1	9	1	0	0	1		0	1	1	3	3	1	1	1	1	1	1	1	1	1	3	4	4	0
349/5	1	10	11	3		4	2011-02-04	7	0	37.6	0	1	0	0	2	15	2	1	0	1		0	1	0
349/9	2	9	11	4		5	2010-11-09	9	0	37.8	0	1	0	0	1	13	2	0	0	1		0	1	0
350/1	1	18	23	2		2	2010-10-06	7	0	38.5	2	0	1	1	2	12	2	0	1	1		0	1	0
350/10	1	20	23	4		5	2011-05-25	8	1	36.7	0	0	0	0	1	9	1	0	0	1		0	1	1	4	3	1	1	1	1	1	1	1	1	1	3	4	4	0
350/11	2	12	17	4		5	2011-02-07	5	0	36.5	0	1	0	0	1	13	2	0	0	1		0	1	0
350/3	2	10	11	8	NIGERIA	3	2011-05-19	7	1	36.7	0	0	0	0	1	9	1	0	0	1		0	1	1	4	1	1	1	1	1	1	1	1	1	1	3	4	4	0
351/10	2	15	17	4		5	2011-05-26	6	0	38.9	2	1	0	0	1	13	2	0	0	1		0	1	0
351/3	2	9	11	2		3	2011-05-19	6	0	38.9	2	1	0	0	1	13	2	1	0	1		0	1	0
351/5	2	7	11	3		4	2011-02-07	8	0	37.7	0	1	0	0	2	14	2	1	0	1		0	1	0
352/10	2	4	5	4		5	2011-05-27	8	1	37.2	0	0	0	0	1	9	1	0	0	1		0	1	0
352/3	1	12	17	2		3	2011-05-20	7	0	37.2	0	1	0	0	1	12	2	0	0	1		0	1	0
352/4	1	7	11	2		3	2010-11-03	4	0	36.4	0	1	0	0	1	13	2	0	1	1		0	1	1	1	1	1	4	4	4	4	1	1	1	4	4	1	1	9	3	3	2	1	1	1	1	1	1	1
352/5	2	16	17	3		4	2011-02-08	7	0	38.2	2	1	0	0	2	14	2	0	0	1		0	1	1	3	3	1	1	1	1	1	1	1	1	1	3	4	4	0	2	3	1	1	1	1	1	1	1	1
352/6	2	7	11	3		4	2010-12-01	10	0	38.5	2	1	0	0	1	14	2	1	0	1		0	1	0
353/1	2	28	35	2		2	2010-10-08	5	0	37.9	0	0	1	1	1	9	1	0	1	1		0	1	0
353/10	2	18	23	4		5	2011-05-27	7	0	39.2	2	1	0	0	1	15	2	0	0	1		0	1	1	1
353/11	2	17	17	4		5	2011-02-09	6	0	37	0	1	0	0	1	12	2	0	0	1		0	1	0
353/2	2	6	11	2		3	2010-10-12	9	0	36.8	0	1	0	0	1	13	2	1	0	1		0	1	0
353/3	1	12	17	2		3	2011-05-23	7	0	37.2	0	1	0	0	2	16	2	1	0	1		0	1	1	3	3	3	3	3	3	1	1	1	3	1	3	4	4	1
353/6	1	8	11	3		4	2010-12-02	5	0	38.2	2	1	0	0	1	13	2	1	0	1		0	1	0
354/1	1	9	11	4		2	2010-10-09	6	0	38	2	0	1	1	2	12	2	0	1	1		0	1	1	2	3	1	1	1	1	1	1	1	1	1	3	4	4	0
354/10	2	9	11	4		5	2011-05-30	9	0	38.1	2	0	0	0	1	9	1	0	0	1		0	1	0
354/3	1	9	11	2		3	2011-05-25	7	0	38.5	2	0	0	0	1	10	1	0	0	1		0	1	0
354/5	1	7	11	3		4	2011-02-09	7	0	37.4	0	1	0	0	1	13	2	1	0	1		0	1	0
354/8	1	5	5	4		5	2010-09-04	6	0	37.5	0	1	0	0	1	11	2	0	0	1		0	1	0
354/9	1	9	11	4		5	2010-11-12	6	0	37.6	0	1	0	0	1	13	2	1	0	1		0	1	0
355/10	1	20	23	4		5	2011-06-02	6	0	39.2	2	0	0	0	1	11	2	0	0	1		0	1	0
355/3	1	14	17	2		3	2011-05-26	6	0	35.6	1	1	0	0	1	14	2	0	1	1		0	1	0
355/5	2	15	17	3		4	2011-02-14	8	0	37.8	0	1	0	0	2	14	2	1	0	1		0	1	0
356/11	1	6	11	4		5	2011-02-10	6	0	36.3	0	1	0	0	1	16	2	1	0	2	1	0	1	0
356/2	1	7	11	2		3	2010-10-13	8	0	37.3	0	1	0	0	2	15	2	0	0	2	1	0	1	1	3	1	1	1	1	1	1	3	3	1	1	1	4	4	0	2	3	1	1	1	1	1	1	1	1
356/4	2	10	11	2		3	2010-11-04	4	0	37.9	0	1	0	0	1	11	2	0	1	1		0	1	0
356/5	2	6	11	3		4	2011-02-19	6	0	38.2	2	1	0	0	1	14	2	1	0	1		0	1	0
356/6	1	5	5	3		4	2010-12-06	5	0	36.4	0	1	1	1	2	13	2	1	0	1		0	1	0
357/1	2	20	23	1		2	2010-10-11	6	0	37.2	0	0	0	1	1	12	2	0	1	1		0	1	0
357/10	2	10	11	4		5	2011-06-04	9	0	36.5	0	0	0	0	1	9	1	0	0	1		0	1	0
357/3	1	8	11	2		3	2011-05-27	7	0	36.9	0	1	0	0	1	12	2	1	0	1		0	1	0
357/5	1	10	11	3		4	2011-02-21	8	0	37.4	0	0	0	0	1	9	1	0	0	1		0	1	0
358/1	2	9	11	4		2	2010-10-11	5	0	36.8	0	0	0	1	1	9	1	0	1	1		0	1	0
358/11	1	8	11	4		5	2011-02-15	9	0	37.5	0	0	0	0	1	9	1	1	0	1		0	1	1	1	1	1	4	4	4	4	1	1	1	4	4	1	1	9
358/3	2	8	11	2		3	2011-05-28	10	0	37.4	0	1	0	0	1	11	2	0	0	1		0	1	1	1	1	1	4	4	4	4	1	1	1	4	4	1	1	9
358/5	2	11	11	3		4	2011-02-22	6	0	38.1	2	1	0	0	2	13	2	1	0	1		0	1	1	1	1	1	4	4	4	4	1	1	1	4	4	1	1	9
358/6	1	23	23	3		4	2010-12-08	8	0	36.7	0	0	0	0	1	9	1	0	0	1		0	1	0
359/10	1	11	11	4		5	2011-06-06	8	0	36.1	0	0	0	0	1	9	1	0	0	1		0	1	1	1	1	1	4	4	4	4	1	1	1	4	4	1	1	9
359/3	2	5	5	8	NIGERIA	3	2011-05-30	8	1	36.9	0	0	0	0	1	10	1	0	0	1		0	1	1	3	1	1	1	1	1	1	1	1	1	1	1	4	4	0
359/4	1	10	11	2		3	2010-11-06	10	0	37.3	0	1	0	1	1	14	2	1	0	1		0	1	0
359/5	2	8	11	3		4	2011-02-23	8	0	38.2	2	1	0	0	1	14	2	0	0	1		0	1	0
359/6	2	5	5	3		4	2010-12-09	10	0	36.6	0	0	0	0	1	9	1	0	0	1		0	1	0
360/1	2	26	35	4		2	2010-10-12	5	0	38	2	0	1	1	2	9	1	0	1	1		0	1	0
360/10	2	16	17	4		5	2011-06-08	9	1	37.4	0	1	0	0	1	15	2	0	1	1		0	1	1	4	3	1	1	1	1	1	1	1	1	1	3	4	4	0
360/3	1	8	11	2		3	2011-05-30	4	0	36.4	0	1	0	0	1	12	2	1	0	1		0	1	0
360/8	2	9	11	4		5	2010-09-05	5	0	37.5	0	1	0	0	1	13	2	0	0	1		0	1	0
360/9	2	12	17	4		5	2010-11-13	6	0	37.4	0	1	0	0	1	14	2	1	0	1		0	1	0
361/1	1	20	23	1		2	2010-10-13	6	0	37.9	0	0	1	1	1	10	1	0	1	1		0	1	0
361/10	1	7	11	4		5	2011-06-13	8	0	36.5	0	0	0	0	1	11	2	0	0	1		0	1	1	2	1	1	1	1	1	1	1	1	1	1	3	4	4	0
361/11	2	18	23	4		5	2011-02-18	7	0	37	0	0	0	0	1	11	2	0	0	1		0	1	0
361/2	2	7	11	2		3	2010-10-13	7	0	36.6	0	1	0	1	1	14	2	1	0	1		0	1	0
361/3	2	12	17	2		3	2011-05-31	7	0	37.2	0	1	0	0	1	12	2	1	0	1		0	1	0
361/4	2	7	11	2		3	2010-11-09	5	0	37.3	0	1	0	0	1	13	2	0	1	1		0	1	0
361/5	1	14	17	3		4	2011-02-24	7	0	37.5	0	1	0	0	1	12	2	1	0	1		0	1	0
361/6	2	4	5	3		4	2010-12-10	7	0	36.5	0	1	0	0	1	14	2	1	0	1		0	1	1	1	1	1	4	4	4	4	1	1	1	4	4	1	1	9
362/1	1	14	17	1		2	2010-10-13	8	0	37.6	0	0	0	1	1	10	1	0	1	1		0	1	0
362/3	2	8	11	2		3	2011-06-01	7	0	36.8	0	1	0	0	1	11	2	0	0	1		0	1	0
362/6	2	7	11	3		4	2010-12-11	10	0	37.3	0	1	0	0	1	14	2	1	0	1		0	1	1	3	1	1	1	1	1	1	1	1	1	1	1	4	4	0
362/9	2	6	11	4		5	2010-11-15	7	0	37.3	0	1	0	0	1	13	2	1	0	1		0	1	0
363/3	2	12	17	2		3	2011-06-04	10	0	36.5	0	1	0		1	12	2	0	0	1		0	1	0
363/6	1	12	17	3		4	2010-12-13	5	0	36.1	0	0	0	0	1	8	1	1	0	1		0	1	0
364/1	2	11	11	1		2	2010-10-15	5	0	37	0	1	1	1	2	15	2	0	1	4		1	1	0
364/3	2	6	11	8	NIGERIA	3	2011-06-06	6	0	37.5	0	1	0	0	1	13	2	1	0	1		0	1	1	2	3	1	1	1	1	1	1	1	1	1	3	4	4	0
364/5	1	7	11	3		4	2011-02-25	8	0	38.2	2	1	0	0	2	13	2	0	0	1		0	1	0
364/9	1	4	5	4		5	2010-11-16	6	0	37.2	0	1	0	0	1	13	2	0	0	1		0	1	1	2	3	2	1	1	1	1	1	1	1	1	3	4	4	0
365/11	2	15	17	4		5	2011-02-22	6	0	36.5	0	1	0	0	1	12	2	0	0	1		0	1	0
365/2	1	7	11	2		3	2010-10-15	8	0	36.6	0	1	0	0	1	15	2	0	0	1		0	1	1	1	1	1	4	4	4	4	1	1	1	4	4	1	1	9
365/3	2	10	11	2		3	2011-06-07	6	0	38.4	2	1	0	1	1	13	2	1	0	1		0	1	0
365/5	1	9	11	3		4	2011-03-02	6	0	37.4	0	0	0	0	1	9	1	0	0	1		0	1	1	4	1	1	1	1	1	1	1	1	1	1	3	4	4	0
365/6	2	11	11	3		4	2010-12-15	4	0	36.5	0	0	0	0	1	8	1	0	0	1		0	1	1	1														0
366/1	2	6	11	1		2	2010-10-15	8	0	36.2	0	0	1	1	1	12	2	0	1	1		0	1	0
366/10	1	15	17	4		5	2011-06-17	9	0	36.9	0	1	0	0	1	12	2	0	0	1		0	1	0
366/3	1	27	35	8	NIGERIA	3	2011-06-08	9	0	36.8	0	1	0	0	1	12	2	0	0	1		0	1	0
366/6	1	9	11	3		4	2010-12-16	6	0	36.5	0	1	0	0	1	15	2	1	0	1		0	1	0
367/1	2	1	5	1		2	2010-10-17	5	0	36.5	0	0	0	1	1	11	2	0	0	1		0	1	0
367/10	1	24	35	4		5	2011-06-18	7	0	40	2	1	0	0	1	14	2	0	0	1		0	1	0
367/3	1	12	17	8	NIGERIA	3	2011-06-11	10	0	37.5	0	1	0	0	1	12	2	0	0	1		0	1	1	3	1	1	1	1	1	1	3	3	1	1	3	4	4	0
367/4	2	8	11	2		3	2010-11-11	7	0	36.3	0	1	0	0	1	14	2	1	0	1		0	1	0
367/5	2	7	11	3		4	2011-03-07	5	0	38.4	2	1	0	0	2	14	2	1	0	1		0	1	0
367/6	1	10	11	3		4	2010-12-17	7	0	38.5	2	1	0	0	1	15	2	1	0	1		0	1	1	3	1	1	1	1	1	1	1	1	1	1	1	4	4	0
368/1	1	0	5	1		2	2010-10-17	6	0	37	0	0	1	1	1	12	2	0	0	1		0	1	0
368/11	2	13	17	4		5	2011-02-23	7	0	37.5	0	1	0	0	1	13	2	1	0	1		0	1	0
368/3	2	12	17	2		3	2011-06-14	7	0	37.2	0	1	0	0	1	12	2	0	0	1		0	1	0
368/5	1	15	17	3		4	2011-03-08	7	0	37.6	0	1	0	0	1	14	2	0	0	1		0	1	2
369/10	1	12	17	4		5	2011-06-20	9	0	38.3	2	0	0	0	1	9	1	0	0	1		0	1	0
369/6	2	19	23	3		4	2010-12-20	7	0	37.6	0	0	0	0	1	9	1	0	0	1		0	1	0
369/8	1	11	11	4		5	2010-09-08	5	0	37.5	0	1	0	0	1	12	2	0	0	1		0	1	0
37/3	1	9	11	2		3	2010-04-01	7	0	39.3	2	0	0	0	1	11	2	0	0	1		0	1	0
370/1	1	9	11	2		2	2010-10-18	6	0	37.7	0	0	1	1	2	10	1	1	1	1		0	1	0
370/10	1	6	11	4		5	2011-06-21	9	0	38.1	2	1	0	0	1	16	2	0	0	1		0	1	0
370/3	1	11	11	8	NIGERIA	3	2011-06-16	8	0	37.8	0	1	0	0	1	12	2	0	0	1		0	1	1	2	3	1	1	1	1	1	1	1	1	1	3	4	4	0	3	1	1	1	1	1	1	1	1	1
370/4	1	7	11	2		3	2010-11-12	3	0	39.7	2	1	1	0	2	15	2	1	0	2	1	0	1	0
370/5	1	24	35	3		4	2011-03-14	8	0	37.2	0	0	0	0	1	9	1	1	0	1		0	1	1	1	1	1	4	4	4	4	1	1	1	4	4	1	1	9
371/1	1	30	35	2		2	2010-10-18	8	0	36.9	0	0	1	1	1	12	2	0	1	1		0	1	1	1	1	1	4	4	4	4	1	1	1	4	4	1	1	9
371/10	1	10	11	4		5	2011-06-22	7	0	36.7	0	1	0	0	1	13	2	0	0	1		0	1	0
371/11	2	13	17	4		5	2011-02-24	4	0	38.5	2	0	0	0	1	9	1	1	0	1		0	1	0
371/2	1	7	11	2		3	2010-10-16	7	0	38.1	2	0	0	0	1	9	1	1	0	1		0	1	1	1	1	1	4	4	4	4	1	1	1	4	4	1	1	9
371/3	1	14	17	2		3	2011-06-20	10	0	37.4	0	1	1	0	2	15	2	0	0	1		0	1	1	3	1	1	1	1	1	1	1	1	1	1	1	4	4	0
371/6	1	8	11	3		4	2010-12-21	10	0	37.3	0	1	0	0	1	13	2	1	0	1		0	1	0
371/9	1	7	11	4		5	2010-11-19	6	0	37.3	0	1	0	0	1	13	2	1	0	1		0	1	1	1	1	1	4	4	4	4	1	1	1	4	4	1	1	9
372/10	1	22	23	4		5	2011-06-27	9	0	36.5	0	1	0	0	1	14	2	0	0	1		0	1	0
372/3	1	8	11	8	NIGERIA	3	2011-06-21	6	0	36.9	0	1	0	0	1	15	2	0	0	1		0	1	0
372/5	2	10	11	3		4	2011-03-15	8	0	38.4	2	1	0	0	2	15	2	0	0	1		0	1	0
373/10	1	36	59	4		5	2011-06-28	7	0	39.1	2	0	0	0	1	11	2	0	0	1		0	1	1	3	3	1	1	1	1	1	1	1	1	1	3	4	4	0
373/11	1	7	11	4		5	2011-02-25	6	0	36.1	0	1	0	0	1	16	2	0	0	2	1	0	1	1	2	3	1	1	1	1	1	1	1	1	1	3	4	4	0
373/3	1	8	11	2		3	2011-06-22	6	0	36.8	0	1	0	0	1	13	2	0	0	1		0	1	0
[truncated: 2,021 more rows]
[truncated: 21 more columns]

## Sheet: Codebook
Variable Name	Variable Label	Answer Label	Answer Code	Variable Type
crenicrena	included in a nutritional program			Numeric
		no	0
		yes	1
idunique	{IDUNIQUE} Identifiant Unique	Open ended		String
sex	Child sex			Numeric
		M	1
		F	2
age	Child age	Open ended		Numeric
district	District of origin			Numeric
		Maradi	1
		Madarounfa	2
		Aguié	3
		Guidan_Roumdji	4
		Dakoro	5
		Mayahi	6
		Tessaoua	7
		Autres_Districts	8
		Manquant	9
		Niamey I	21
		Niamey II	22
		NiameyIII	23
		AUTRE Niamey	24
		Region DOSSO	25
		Region TILLABERI	26
precdis	Precision about district	Open ended		String
datecons	Date of consultation	Open ended		long
stool	number of stools per 24h	Open ended		Numeric
blood	blood in stool			Numeric
		no	0
		yes	1
temp	Axillary temperature	Open ended		double
vom	Vomiting			Numeric
		no	0
		yes	1
perf	IV treatment			Numeric
		no	0
		yes	1
hospit	Hospitalisation			Numeric
		no	0
		yes	1
Disch1	Discharge 1			Numeric
		Back home	1
		Transfert	2
		Against medical advice	3
		Death	4
Disch2	Discharge 2			Numeric
		Back home	1
		Transfert	2
		Against medical advice	3
		Death	4
patho	Presence of bacterial pathogen			Numeric
		no	0
		yes	1
		sterile culture	2
		Missing	9
gender1				Numeric
		Campylobacter	1
		E. coli	2
		Salmonella	3
		Shigella	4
		Vibrio	5
		Yersinia	6
amox1	Amoxicilline 1			Numeric
		sensitive	1
		intermediate	2
		Resistant	3
		not tested	4
amoxic1	Amoxi-ac.clav 1			Numeric
		sensitive	1
		intermediate	2
		Resistant	3
		not tested	4
cefotax1	Cefotaxime 1			Numeric
		sensitive	1
		intermediate	2
		Resistant	3
		not tested	4
ceftaz1	Ceftazidime 1			Numeric
		sensitive	1
		intermediate	2
		Resistant	3
		not tested	4
cefep1	Cefepime 1			Numeric
		sensitive	1
		intermediate	2
		Resistant	3
		not tested	4
imipe1	Imipeneme 1			Numeric
		sensitive	1
		intermediate	2
		Resistant	3
		not tested	4
acnal1	Ac nalidixique 1			Numeric
		sensitive	1
		intermediate	2
		Resistant	3
		not tested	4
cipro1	Ciprofloxacine 1			Numeric
		sensitive	1
		intermediate	2
		Resistant	3
		not tested	4
genta1	Gentamicine 1			Numeric
		sensitive	1
		intermediate	2
		Resistant	3
		not tested	4
amikac1	Amikacine 1			Numeric
		sensitive	1
		intermediate	2
		Resistant	3
		not tested	4
cotrim1	Cotrimoxazole 1			Numeric
		sensitive	1
		intermediate	2
		Resistant	3
		not tested	4
ery1	Erythromycine 1			Numeric
		sensitive	1
		intermediate	2
		Resistant	3
		not tested	4
tetra1	Tétracycline 1			Numeric
		sensitive	1
		intermediate	2
		Resistant	3
		not tested	4
esbl1	ESBL 1	Open ended		Numeric
gender2				Numeric
		Campylobacter	1
		E. coli	2
		Salmonella	3
		Shigella	4
		Vibrio	5
		Yersinia	6
amox2	Amoxicilline 2			Numeric
		sensitive	1
		intermediate	2
		Resistant	3
		not tested	4
amoxic2	Amoxi-ac.clav 2			Numeric
		sensitive	1
		intermediate	2
		Resistant	3
		not tested	4
cefotax2	Cefotaxime 2			Numeric
		sensitive	1
		intermediate	2
		Resistant	3
		not tested	4
ceftaz2	Ceftazidime 2			Numeric
		sensitive	1
		intermediate	2
		Resistant	3
		not tested	4
cefep2	Cefepime 2			Numeric
		sensitive	1
		intermediate	2
		Resistant	3
		not tested	4
imipe2	Imipeneme 2			Numeric
		sensitive	1
		intermediate	2
		Resistant	3
		not tested	4
acnal2	Ac nalidixique 2			Numeric
		sensitive	1
		intermediate	2
		Resistant	3
		not tested	4
cipro2	Ciprofloxacine 2			Numeric
		sensitive	1
		intermediate	2
		Resistant	3
		not tested	4
genta2	Gentamicine 2			Numeric
		sensitive	1
		intermediate	2
		Resistant	3
		not tested	4
amikac2	Amikacine 2			Numeric
		sensitive	1
		intermediate	2
		Resistant	3
		not tested	4
cotrim2	Cotrimoxazole 2			Numeric
		sensitive	1
		intermediate	2
		Resistant	3
		not tested	4
ery2	Erythromycine 2			Numeric
		sensitive	1
		intermediate	2
		Resistant	3
		not tested	4
tetra2	Tétracycline 2			Numeric
		sensitive	1
		intermediate	2
		Resistant	3
		not tested	4
esbl2	ESBL 2	Open ended		Numeric
colinrc	serotyping results of E.coli from National Reference Center	Open ended		String
stx1	marker Shiga toxin 1	Open ended		Numeric
stx2	marker Shiga toxin 2	Open ended		Numeric
bglu	marker beta-glucuronidase	Open ended		Numeric
eaea	marker intimin	Open ended		Numeric
hlya	marker hemolysin	Open ended		Numeric
distcsi	district of inclusion			Numeric
		Niamey	1
		Maradi	2
		Madarounfa	3
		Aguie	4
		Guidan Roumdji	5
severity	severity of dehydration			Numeric
		No dehydration	0
		moderate dehydration	1
		severe dehydration	2
		mission	9
fever				Numeric
		Normal	0
		Hypothermia <36	1
		Fever >=38	2
vesikari	Vesikari score	Open ended		Numeric
vesicat	Categroy of Vesikari score			Numeric
		non-severe	1
		severe	2
agegr	age group	Open ended		Numeric
rota	Rapid Diagnostic test of Rotavirus	Open ended		Numeric
death		Open ended		Numeric
bacterio	Included in bacterology sub-study	Open ended		Numeric
campy	Campylobacter identified in lab	Open ended		Numeric
ecoli	Campylobacter identified in lab	Open ended		Numeric
salm	Salmonella confirmed by NRC	Open ended		Numeric
shig	Shigella confirmed by NRC	Open ended		Numeric
typeinf	Type of infection			Numeric
		Rota	1
		Other virus	2
		Bacteria	3
		Mixte infection	4
shigcnr	Serotype Shigella	Open ended		String
bfpa	marker typical EPEC	Open ended		String
aggr	marker EAEC	Open ended		String
salmcnr	Results of serotyping by National Reference center	Open ended		String
inffin	Final type infection			Numeric
		campy	1
		ecoli	2
		salm	3
		shig	4
		rota	5
		mixte	6
